# Supplementary material for: Phytophthora Disrupts Plant Immunity by Manipulating Nitric Oxide Homeostasis Through GSNOR Inhibition
Source: Adv Sci (Weinh). 2025 Jun 20;12(33):e03633. doi: 10.1002/advs.202503633 (PMC12412504; doi:10.1002/advs.202503633)
Supplement: Supplementary file 2 — Supporting Information [file ADVS-12-e03633-s002.xlsx]

## Sheet: Table S1
Table S1. Identification of PcRD18-interacting proteins by protein immunoprecipitation and mass spectrum analysis.
No.	Protein description	Sum PEP Score	Coverage [%]	# Unique Peptides	# Peptides (by Search Engine): Sequest HT
1	Ribulose bisphosphate carboxylase/oxygenase activase IPR003959 (ATPase, AAA-type, core), IPR027417 (P-loop containing nucleoside triphosphate hydrolase) GO:0005524 (ATP binding)	80.431	30	6	9
2	Chaperone protein DnaK IPR013126 (Heat shock protein 70 family), IPR029047 (Heat shock protein 70kD, peptide-binding domain), IPR029048 (Heat shock protein 70kD, C-terminal domain) GO:0005524 (ATP binding), GO:0006457 (protein folding), GO:0051082 (unfolded protein binding)	10.106	11	6	6
3	NAD(P)-binding R isoform 1 [Theobroma cacao] IPR016040 (NAD(P)-binding domain)	11.348	15	5	5
4	Magnesium-chelatase subunit ChlI IPR011775 (Magnesium chelatase, ATPase subunit I), IPR027417 (P-loop containing nucleoside triphosphate hydrolase) GO:0005524 (ATP binding), GO:0006779 (porphyrin-containing compound biosynthetic process), GO:0015979 (photosynthesis), GO:0015995 (chlorophyll biosynthetic process), GO:0016851 (magnesium chelatase activity)	12.361	13	5	5
5	ATP-dependent Clp protease ATP-binding subunit ClpA IPR001270 (ClpA/B family), IPR001943 (UVR domain), IPR004176 (Clp, N-terminal), IPR019489 (Clp ATPase, C-terminal), IPR023150 (Double Clp-N motif), IPR027417 (P-loop containing nucleoside triphosphate hydrolase), IPR028299 (ClpA/B, conserved site 2) GO:0005515 (protein binding), GO:0005524 (ATP binding), GO:0019538 (protein metabolic process)	9.736	8	5	5
6	26S protease regulatory subunit 4 IPR003959 (ATPase, AAA-type, core), IPR005938 (AAA ATPase, CDC48 family), IPR009010 (Aspartate decarboxylase-like domain), IPR027417 (P-loop containing nucleoside triphosphate hydrolase), IPR029067 (CDC48 domain 2-like) GO:0005524 (ATP binding), GO:0016787 (hydrolase activity)	12.26	8	5	5
7	Elongation factor Tu IPR004541 (Translation elongation factor EFTu/EF1A, bacterial/organelle), IPR005225 (Small GTP-binding protein domain), IPR027417 (P-loop containing nucleoside triphosphate hydrolase) GO:0003746 (translation elongation factor activity), GO:0003924 (GTPase activity), GO:0005525 (GTP binding), GO:0005622 (intracellular), GO:0006414 (translational elongation)	10.713	12	4	4
8	Elongation factor 1-alpha 3 IPR004539 (Translation elongation factor EF1A, eukaryotic/archaeal), IPR009000 (Translation protein, beta-barrel domain), IPR009001 (Translation elongation factor EF1A/initiation factor IF2gamma, C-terminal), IPR027417 (P-loop containing nucleoside triphosphate hydrolase) GO:0003746 (translation elongation factor activity), GO:0003924 (GTPase activity), GO:0005525 (GTP…	5.344	11	4	4
9	GTP-binding protein-related IPR004396 (Ribosome-binding ATPase YchF/Obg-like ATPase 1), IPR012675 (Beta-grasp domain), IPR023192 (TGS-like domain), IPR027417 (P-loop containing nucleoside triphosphate hydrolase) GO:0005525 (GTP binding)	8.945	11	4	4
10	26S proteasome non-ATPase regulatory subunit 2 homolog B IPR016643 (26S proteasome regulatory complex, non-ATPase subcomplex, Rpn1 subunit) GO:0000502 (proteasome complex), GO:0005488 (binding), GO:0030234 (enzyme regulator activity), GO:0042176 (regulation of protein catabolic process)	6.514	5	4	4
11	Elongation factor 1-beta 1 IPR010987 (Glutathione S-transferase, C-terminal-like), IPR014717 (Translation elongation factor EF1B/ribosomal protein S6) GO:0003746 (translation elongation factor activity), GO:0005853 (eukaryotic translation elongation factor 1 complex), GO:0006414 (translational elongation)	17.053	24	3	4
12	Elongation factor 1-beta IPR010987 (Glutathione S-transferase, C-terminal-like), IPR014717 (Translation elongation factor EF1B/ribosomal protein S6) GO:0003746 (translation elongation factor activity), GO:0005853 (eukaryotic translation elongation factor 1 complex), GO:0006414 (translational elongation)	14.153	23	3	4
13	ATP synthase subunit d, mitochondrial IPR008689 (ATPase, F0 complex, subunit D, mitochondrial) GO:0000276 (mitochondrial proton-transporting ATP synthase complex, coupling factor F(o)), GO:0015078 (hydrogen ion transmembrane transporter activity), GO:0015986 (ATP synthesis coupled proton transport)	8.861	21	3	3
14	Fructose-bisphosphate aldolase 2 LENGTH=398 IPR000741 (Fructose-bisphosphate aldolase, class-I), IPR013785 (Aldolase-type TIM barrel), IPR029768 (Fructose-bisphosphate aldolase class-I active site) GO:0003824 (catalytic activity), GO:0004332 (fructose-bisphosphate aldolase activity), GO:0006096 (glycolytic process)	14.05	19	3	5
15	Ascorbate peroxidase 1 IPR010255 (Haem peroxidase) GO:0004601 (peroxidase activity), GO:0006979 (response to oxidative stress), GO:0020037 (heme binding), GO:0055114 (oxidation-reduction process)	8.684	17	3	3
16	Tubulin beta-6 chain IPR000217 (Tubulin), IPR023123 (Tubulin, C-terminal) GO:0003924 (GTPase activity), GO:0005200 (structural constituent of cytoskeleton), GO:0005525 (GTP binding), GO:0005874 (microtubule), GO:0006184 (GTP catabolic process), GO:0007017 (microtubule-based process), GO:0043234 (protein complex), GO:0051258 (protein polymerization)	9.561	15	3	4
17	O-methyltransferase 1 (O-methyltransferase COMT-type), IPR029063 (S-adenosyl-L-methionine-dependent methyltransferase) GO:0008168 (methyltransferase activity), GO:0008171 (O-methyltransferase activity), GO:0046983 (protein dimerization activity)	15.284	14	3	3
18	Chaperone protein HtpG IPR001404 (Heat shock protein Hsp90 family) GO:0005524 (ATP binding), GO:0006457 (protein folding), GO:0006950 (response to stress), GO:0051082 (unfolded protein binding)	9.804	13	3	3
19	3-isopropylmalate dehydrogenase IPR001804 (Isocitrate and isopropylmalate dehydrogenases family), IPR024084 (Isopropylmalate dehydrogenase-like domain) GO:0000287 (magnesium ion binding), GO:0004449 (isocitrate dehydrogenase (NAD+) activity), GO:0006099 (tricarboxylic acid cycle), GO:0016616 (oxidoreductase activity, acting on the CH-OH group of donors, NAD or NADP as acceptor), GO:0051287 (NAD b…	5.278	13	3	3
20	Glyceraldehyde-3-phosphate dehydrogenase IPR020831 (Glyceraldehyde/Erythrose phosphate dehydrogenase family) GO:0006006 (glucose metabolic process), GO:0016620 (oxidoreductase activity, acting on the aldehyde or oxo group of donors, NAD or NADP as acceptor), GO:0050661 (NADP binding), GO:0051287 (NAD binding), GO:0055114 (oxidation-reduction process)	5.144	12	3	3
21	Cathepsin B-like cysteine proteinase IPR000118 (Granulin), IPR013128 (Peptidase C1A), IPR025660 (Cysteine peptidase, histidine active site), IPR025661 (Cysteine peptidase, asparagine active site) GO:0006508 (proteolysis), GO:0008234 (cysteine-type peptidase activity)	9.478	10	3	3
22	Uridine kinase IPR006082 (Phosphoribulokinase), IPR027417 (P-loop containing nucleoside triphosphate hydrolase) GO:0005524 (ATP binding), GO:0005975 (carbohydrate metabolic process), GO:0008152 (metabolic process), GO:0008974 (phosphoribulokinase activity), GO:0016301 (kinase activity)	7.76	9	3	3
23	Acetyl-CoA carboxylase 2 IPR004549 (Acetyl-CoA carboxylase, biotin carboxylase), IPR011761 (ATP-grasp fold), IPR016185 (Pre-ATP-grasp domain) GO:0003824 (catalytic activity), GO:0004075 (biotin carboxylase activity), GO:0005524 (ATP binding), GO:0008152 (metabolic process), GO:0016874 (ligase activity), GO:0046872 (metal ion binding)	11.499	8	3	3
24	60 kDa chaperonin IPR002423 (Chaperonin Cpn60/TCP-1), IPR027409 (GroEL-like apical domain), IPR027413 (GroEL-like equatorial domain) GO:0005524 (ATP binding), GO:0005737 (cytoplasm), GO:0006457 (protein folding), GO:0042026 (protein refolding), GO:0044267 (cellular protein metabolic process)	5.796	6	3	3
25	Gamma-glutamyl phosphate reductase IPR001057 (Glutamate/acetylglutamate kinase), IPR016161 (Aldehyde/histidinol dehydrogenase) GO:0003824 (catalytic activity), GO:0004349 (glutamate 5-kinase activity), GO:0004350 (glutamate-5-semialdehyde dehydrogenase activity), GO:0005737 (cytoplasm), GO:0006561 (proline biosynthetic process), GO:0008152 (metabolic process), GO:0016491 (oxidoreductase activity)…	5.782	6	3	3
26	Niben101Scf03263g08013.1, S-nitrosoglutathione reductase (GSNOR)	5.456	9	2	2
27	50S ribosomal protein L7/L12 IPR000206 (Ribosomal protein L7/L12) GO:0003735 (structural constituent of ribosome), GO:0005622 (intracellular), GO:0005840 (ribosome), GO:0006412 (translation)	12.102	30	2	3
28	Cysteine proteinase inhibitor IPR000010 (Proteinase inhibitor I25, cystatin), IPR027214 (Cystatin) GO:0004869 (cysteine-type endopeptidase inhibitor activity)	4.655	21	2	2
29	Coatomer subunit zeta-2 IPR011012 (Longin-like domain) GO:0006810 (transport)	3.591	20	2	2
30	Histidine triad nucleotide-binding protein 1 IPR001310 (Histidine triad (HIT) protein), IPR011146 (HIT-like domain) GO:0003824 (catalytic activity)	8.581	20	2	2
31	Glycine cleavage system H protein IPR002930 (Glycine cleavage system H-protein) GO:0005960 (glycine cleavage complex), GO:0019464 (glycine decarboxylation via glycine cleavage system)	3.732	19	2	2
32	Actin IPR004000 (Actin family)	16.236	19	2	5
33	Actin-depolymerizing factor 2 IPR017904 (ADF/Cofilin/Destrin), IPR029006 (ADF-H/Gelsolin-like domain) GO:0003779 (actin binding), GO:0005622 (intracellular), GO:0015629 (actin cytoskeleton), GO:0030042 (actin filament depolymerization)	3.311	17	2	2
34	ATP-dependent zinc metalloprotease FtsH IPR000642 (Peptidase M41) GO:0004222 (metalloendopeptidase activity), GO:0005524 (ATP binding), GO:0006508 (proteolysis)	8.959	17	2	2
35	Glycine-rich RNA-binding protein 2 LENGTH=158 IPR012677 (Nucleotide-binding alpha-beta plait domain) GO:0000166 (nucleotide binding), GO:0003676 (nucleic acid binding)	5.616	16	2	2
36	14-3-3-like protein GF14-C IPR000308 (14-3-3 protein), IPR023409 (14-3-3 protein, conserved site), IPR023410 (14-3-3 domain) GO:0019904 (protein domain specific binding)	6.839	16	2	3
37	Putative lysine decarboxylase family protein IPR005269 (Cytokinin riboside 5'-monophosphate phosphoribohydrolase LOG)	5.639	15	2	2
38	Nucleoid-associated protein YbaB IPR004401 (Nucleoid-associated protein YbaB)	4.39	15	2	2
39	Endoribonuclease L-PSP family protein LENGTH=187 IPR006175 (YjgF/Yer057p/UK114 family), IPR013813 (Endoribonuclease L-PSP/chorismate mutase-like) GO:0019239 (deaminase activity)	3.173	15	2	2
40	Glycine-rich RNA-binding protein 3 (Fragments) IPR012677 (Nucleotide-binding alpha-beta plait domain) GO:0000166 (nucleotide binding), GO:0003676 (nucleic acid binding)	3.899	15	2	2
41	Calcium-binding allergen Ole e 8 IPR011992 (EF-hand domain pair) GO:0005509 (calcium ion binding)	2.381	14	2	2
42	S-adenosylmethionine synthase IPR002133 (S-adenosylmethionine synthetase) GO:0004478 (methionine adenosyltransferase activity), GO:0005524 (ATP binding), GO:0006556 (S-adenosylmethionine biosynthetic process)	6.93	13	2	3
43	IPR009500 (Protein of unknown function DUF1118)	3.732	13	2	2
44	Hypothetical protein [Prochlorococcus] IPR004401 (Nucleoid-associated protein YbaB)	2.993	13	2	2
45	Peroxiredoxin-2B IPR012336 (Thioredoxin-like fold) GO:0016491 (oxidoreductase activity)	6.502	12	2	2
46	Tubulin beta-3 chain IPR000217 (Tubulin), IPR023123 (Tubulin, C-terminal) GO:0003924 (GTPase activity), GO:0005200 (structural constituent of cytoskeleton), GO:0005525 (GTP binding), GO:0005874 (microtubule), GO:0006184 (GTP catabolic process), GO:0007017 (microtubule-based process), GO:0043234 (protein complex), GO:0051258 (protein polymerization)	9.733	12	2	4
47	Pentapeptide repeat-containing protein [N [Nostoc sp. PCC 7107] IPR001646 (Pentapeptide repeat)	3.432	11	2	2
48	Ubiquinone/menaquinone biosynthesis C-methyltransferase UbiE IPR029063 (S-adenosyl-L-methionine-dependent methyltransferase) GO:0008152 (metabolic process), GO:0008168 (methyltransferase activity)	4.031	11	2	2
49	Tubulin alpha-2 chain IPR000217 (Tubulin), IPR023123 (Tubulin, C-terminal) GO:0003924 (GTPase activity), GO:0005200 (structural constituent of cytoskeleton), GO:0005525 (GTP binding), GO:0005874 (microtubule), GO:0006184 (GTP catabolic process), GO:0007017 (microtubule-based process), GO:0043234 (protein complex), GO:0051258 (protein polymerization)	10.438	10	2	3
50	Chlorophyll a-b binding protein 8, chloroplastic IPR022796 (Chlorophyll A-B binding protein), IPR023329 (Chlorophyll a/b binding protein domain) GO:0009765 (photosynthesis, light harvesting), GO:0016020 (membrane)	4.03	9	2	2
51	Non-specific lipid-transfer protein 1 IPR000528 (Plant lipid transfer protein/Par allergen), IPR016140 (Bifunctional inhibitor/plant lipid transfer protein/seed storage helical domain) GO:0006869 (lipid transport), GO:0008289 (lipid binding)	4.552	32	2	2
52	60S acidic ribosomal protein P2 IPR001813 (Ribosomal protein L10/L12) GO:0003735 (structural constituent of ribosome), GO:0005622 (intracellular), GO:0005840 (ribosome), GO:0006414 (translational elongation)	2.493	9	2	2
53	Phage shock protein A (PspA) family protein [N [Nostoc sp. PCC 7107] IPR007157 (PspA/IM30)	6.089	8	2	2
54	Elongation factor 1-gamma 2 IPR001662 (Translation elongation factor EF1B, gamma chain, conserved), IPR010987 (Glutathione S-transferase, C-terminal-like), IPR012336 (Thioredoxin-like fold) GO:0003746 (translation elongation factor activity), GO:0005515 (protein binding), GO:0006414 (translational elongation)	7.896	8	2	2
55	Protein GrpE IPR000740 (GrpE nucleotide exchange factor) GO:0000774 (adenyl-nucleotide exchange factor activity), GO:0006457 (protein folding), GO:0042803 (protein homodimerization activity), GO:0051087 (chaperone binding)	2.198	8	2	2
56	Adenosine kinase 2 IPR001805 (Adenosine kinase), IPR029056 (Ribokinase-like) GO:0004001 (adenosine kinase activity), GO:0006166 (purine ribonucleoside salvage), GO:0016773 (phosphotransferase activity, alcohol group as acceptor)	4.757	8	2	2
57	Bifunctional uridylyltransferase/uridylyl-removing enzyme	2.286	8	2	2
58	Elongation factor P (EF-P) family protein IPR011768 (Translation elongation factor P) GO:0003746 (translation elongation factor activity), GO:0005737 (cytoplasm), GO:0006414 (translational elongation), GO:0043043 (peptide biosynthetic process)	3.357	8	2	2
59	ATP-dependent RNA helicase eIF4A IPR001650 (Helicase, C-terminal), IPR014001 (Helicase superfamily 1/2, ATP-binding domain), IPR014014 (RNA helicase, DEAD-box type, Q motif), IPR027417 (P-loop containing nucleoside triphosphate hydrolase) GO:0003676 (nucleic acid binding), GO:0005524 (ATP binding)	3.132	7	2	2
60	Fructose-1,6-bisphosphatase class 1 IPR000146 (Fructose-1,6-bisphosphatase class 1/Sedoheputulose-1,7-bisphosphatase) GO:0005975 (carbohydrate metabolic process), GO:0042132 (fructose 1,6-bisphosphate 1-phosphatase activity), GO:0042578 (phosphoric ester hydrolase activity)	6.845	7	2	2
61	NAD dependent epimerase/dehydratase family protein [Synechococcus sp. PCC 7002] ref|YP_001735011.1| NAD dependent epimerase/dehydratase family protein [Synechococcus sp. PCC 7002] gb|ACA99755.1| NAD dependent epimerase/dehydratase family protein [Synechococcus sp. PCC 7002] IPR016040 (NAD(P)-binding domain)	3.001	7	2	2
62	26S protease regulatory subunit 4 homolog IPR003959 (ATPase, AAA-type, core), IPR005937 (26S proteasome subunit P45), IPR027417 (P-loop containing nucleoside triphosphate hydrolase) GO:0005524 (ATP binding), GO:0005737 (cytoplasm), GO:0016787 (hydrolase activity), GO:0030163 (protein catabolic process)	3.634	7	2	2
63	26S protease regulatory subunit 4 IPR003959 (ATPase, AAA-type, core), IPR005937 (26S proteasome subunit P45), IPR027417 (P-loop containing nucleoside triphosphate hydrolase) GO:0005524 (ATP binding), GO:0005737 (cytoplasm), GO:0016787 (hydrolase activity), GO:0030163 (protein catabolic process)	2.741	7	2	2
64	PfkB-like carbohydrate kinase family protein IPR002139 (Ribokinase), IPR029056 (Ribokinase-like) GO:0004747 (ribokinase activity), GO:0006014 (D-ribose metabolic process), GO:0016773 (phosphotransferase activity, alcohol group as acceptor)	3.625	7	2	2
65	Heat shock-related 70 kDa protein 2 IPR013126 (Heat shock protein 70 family), IPR029047 (Heat shock protein 70kD, peptide-binding domain), IPR029048 (Heat shock protein 70kD, C-terminal domain)	12.181	7	2	3
66	Cathepsin B-like cysteine proteinase IPR000118 (Granulin), IPR013128 (Peptidase C1A), IPR025661 (Cysteine peptidase, asparagine active site) GO:0006508 (proteolysis), GO:0008234 (cysteine-type peptidase activity)	6.298	7	2	2
67	26S proteasome non-ATPase regulatory subunit 13 homolog A IPR000717 (Proteasome component (PCI) domain) GO:0005515 (protein binding)	3.88	6	2	2
68	Thioredoxin superfamily protein IPR005746 (Thioredoxin), IPR012336 (Thioredoxin-like fold), IPR013083 (Zinc finger, RING/FYVE/PHD-type) GO:0005515 (protein binding), GO:0006662 (glycerol ether metabolic process), GO:0008270 (zinc ion binding), GO:0015035 (protein disulfide oxidoreductase activity), GO:0045454 (cell redox homeostasis)	4.447	6	2	2
69	30S ribosomal protein S1 IPR000110 (Ribosomal protein S1) GO:0003676 (nucleic acid binding), GO:0003723 (RNA binding), GO:0003735 (structural constituent of ribosome), GO:0005840 (ribosome), GO:0006412 (translation)	4.973	6	2	2
70	Glutamate-1-semialdehyde 2,1-aminomutase 2 IPR005814 (Aminotransferase class-III), IPR015424 (Pyridoxal phosphate-dependent transferase) GO:0003824 (catalytic activity), GO:0008483 (transaminase activity), GO:0030170 (pyridoxal phosphate binding), GO:0033014 (tetrapyrrole biosynthetic process), GO:0042286 (glutamate-1-semialdehyde 2,1-aminomutase activity)	3.502	6	2	2
71	Serine hydroxymethyltransferase 2 IPR001085 (Serine hydroxymethyltransferase), IPR015424 (Pyridoxal phosphate-dependent transferase) GO:0003824 (catalytic activity), GO:0004372 (glycine hydroxymethyltransferase activity), GO:0006544 (glycine metabolic process), GO:0006563 (L-serine metabolic process), GO:0030170 (pyridoxal phosphate binding)	7.627	5	2	2
72	Threonine synthase IPR001926 (Tryptophan synthase beta subunit-like PLP-dependent enzyme), IPR004450 (Threonine synthase-like) GO:0006520 (cellular amino acid metabolic process), GO:0030170 (pyridoxal phosphate binding)	2.241	5	2	2
73	T-complex protein 1 subunit zeta IPR000308 (14-3-3 protein), IPR002423 (Chaperonin Cpn60/TCP-1), IPR023410 (14-3-3 domain), IPR027409 (GroEL-like apical domain), IPR027410 (TCP-1-like chaperonin intermediate domain), IPR027413 (GroEL-like equatorial domain) GO:0005524 (ATP binding), GO:0006457 (protein folding), GO:0019904 (protein domain specific binding), GO:0044267 (cellular protein metabolic …	1.941	5	2	2
74	Isocitrate dehydrogenase IPR004790 (Isocitrate dehydrogenase NADP-dependent), IPR024084 (Isopropylmalate dehydrogenase-like domain) GO:0000287 (magnesium ion binding), GO:0004450 (isocitrate dehydrogenase (NADP+) activity), GO:0006102 (isocitrate metabolic process), GO:0016616 (oxidoreductase activity, acting on the CH-OH group of donors, NAD or NADP as acceptor), GO:0051287 (NAD binding), GO:005…	2.193	5	2	2
75	2-isopropylmalate synthase 1 IPR013785 (Aldolase-type TIM barrel) GO:0003824 (catalytic activity), GO:0019752 (carboxylic acid metabolic process), GO:0046912 (transferase activity, transferring acyl groups, acyl groups converted into alkyl on transfer)	3.05	5	2	2
76	ATP-dependent zinc metalloprotease FtsH 2 IPR003959 (ATPase, AAA-type, core), IPR005936 (Peptidase, FtsH), IPR027417 (P-loop containing nucleoside triphosphate hydrolase) GO:0004222 (metalloendopeptidase activity), GO:0005524 (ATP binding), GO:0006508 (proteolysis), GO:0016020 (membrane)	4.41	5	2	2
77	ATP-dependent zinc metalloprotease FtsH IPR000642 (Peptidase M41), IPR003959 (ATPase, AAA-type, core), IPR027417 (P-loop containing nucleoside triphosphate hydrolase) GO:0004222 (metalloendopeptidase activity), GO:0005524 (ATP binding), GO:0006508 (proteolysis)	4.547	5	2	2
78	Serine protease Do-like HtrA IPR001940 (Peptidase S1C), IPR009003 (Trypsin-like cysteine/serine peptidase domain) GO:0003824 (catalytic activity), GO:0004252 (serine-type endopeptidase activity), GO:0005515 (protein binding), GO:0006508 (proteolysis)	2.775	5	2	2
79	Transketolase IPR005478 (Transketolase, bacterial-like), IPR009014 (Transketolase, C-terminal/Pyruvate-ferredoxin oxidoreductase, domain II), IPR029061 (Thiamin diphosphate-binding fold) GO:0003824 (catalytic activity), GO:0004802 (transketolase activity), GO:0008152 (metabolic process)	5.283	4	2	2
80	Acetyl-coenzyme A carboxylase carboxyl transferase subunit beta IPR000438 (Acetyl-CoA carboxylase carboxyl transferase, beta subunit), IPR029045 (ClpP/crotonase-like domain) GO:0003989 (acetyl-CoA carboxylase activity), GO:0006633 (fatty acid biosynthetic process), GO:0009317 (acetyl-CoA carboxylase complex), GO:0016874 (ligase activity)	4.309	4	2	2
81	V-type ATP synthase alpha chain IPR005725 (ATPase, V1 complex, subunit A), IPR027417 (P-loop containing nucleoside triphosphate hydrolase) GO:0005524 (ATP binding), GO:0015991 (ATP hydrolysis coupled proton transport), GO:0015992 (proton transport), GO:0016820 (hydrolase activity, acting on acid anhydrides, catalyzing transmembrane movement of substances), GO:0033178 (proton-transporting two-sect…	5.835	4	2	2
82	Peptidase M16 [Cl [Clostridium sporogenes PA 3679] IPR011249 (Metalloenzyme, LuxS/M16 peptidase-like), IPR013578 (Peptidase M16C associated) GO:0003824 (catalytic activity), GO:0006508 (proteolysis), GO:0046872 (metal ion binding)	4.494	3	2	2
83	26S proteasome non-ATPase regulatory subunit 1 homolog A IPR016024 (Armadillo-type fold), IPR016642 (26S proteasome regulatory complex, non-ATPase subcomplex, Rpn2/Psmd1 subunit) GO:0000502 (proteasome complex), GO:0005488 (binding), GO:0030234 (enzyme regulator activity), GO:0042176 (regulation of protein catabolic process)	2.312	3	2	2
84	1,4-alpha-glucan branching enzyme GlgB IPR013780 (Glycosyl hydrolase, family 13, all-beta), IPR015902 (Glycoside hydrolase, family 13) GO:0003824 (catalytic activity), GO:0003844 (1,4-alpha-glucan branching enzyme activity), GO:0004553 (hydrolase activity, hydrolyzing O-glycosyl compounds), GO:0005975 (carbohydrate metabolic process), GO:0005978 (glycogen biosynthetic process), GO:0043169 (cation…	4.177	3	2	2
85	Calcium-binding EF-hand family protein IPR011992 (EF-hand domain pair) GO:0005509 (calcium ion binding)	6.247	34	1	4
86	Calcium-binding EF-hand family protein IPR011992 (EF-hand domain pair) GO:0005509 (calcium ion binding)	5.634	34	1	4
87	Phosphoglycerate kinase family protein IPR001576 (Phosphoglycerate kinase) GO:0004618 (phosphoglycerate kinase activity), GO:0006096 (glycolytic process)	21.417	25	1	6
88	Elongation factor 1-beta IPR010987 (Glutathione S-transferase, C-terminal-like), IPR014717 (Translation elongation factor EF1B/ribosomal protein S6) GO:0003746 (translation elongation factor activity), GO:0005853 (eukaryotic translation elongation factor 1 complex), GO:0006414 (translational elongation)	17.386	20	1	3
89	ATP synthase subunit beta IPR005722 (ATPase, F1 complex, beta subunit), IPR020971 (ATP synthase, F1 beta subunit), IPR027417 (P-loop containing nucleoside triphosphate hydrolase) GO:0000275 (mitochondrial proton-transporting ATP synthase complex, catalytic core F(1)), GO:0005524 (ATP binding), GO:0006200 (ATP catabolic process), GO:0006754 (ATP biosynthetic process), GO:0015986 (ATP synthesis cou…	23.932	20	1	7
90	Non-specific lipid-transfer protein 1 IPR000528 (Plant lipid transfer protein/Par allergen), IPR016140 (Bifunctional inhibitor/plant lipid transfer protein/seed storage helical domain) GO:0006869 (lipid transport), GO:0008289 (lipid binding)	3.127	17	1	1
91	ATP synthase subunit beta IPR005722 (ATPase, F1 complex, beta subunit), IPR027417 (P-loop containing nucleoside triphosphate hydrolase) GO:0005524 (ATP binding), GO:0015986 (ATP synthesis coupled proton transport), GO:0046933 (proton-transporting ATP synthase activity, rotational mechanism)	9.094	16	1	1
92	Actin-2 IPR004000 (Actin family)	10.506	16	1	4
93	Calcium-binding protein 7 IPR011992 (EF-hand domain pair) GO:0005509 (calcium ion binding)	1.983	15	1	1
94	Chaperone protein DnaK IPR013126 (Heat shock protein 70 family), IPR029047 (Heat shock protein 70kD, peptide-binding domain), IPR029048 (Heat shock protein 70kD, C-terminal domain) GO:0005524 (ATP binding), GO:0006457 (protein folding), GO:0051082 (unfolded protein binding)	24.529	15	1	7
95	Oxygen-evolving enhancer protein 1, chloroplastic IPR002628 (Photosystem II PsbO, manganese-stabilising), IPR011250 (Outer membrane protein/outer membrane enzyme PagP , beta-barrel) GO:0005509 (calcium ion binding), GO:0009279 (cell outer membrane), GO:0009523 (photosystem II), GO:0009654 (photosystem II oxygen evolving complex), GO:0015979 (photosynthesis), GO:0016021 (integral component of memb…	6.771	15	1	3
96	Actin IPR004000 (Actin family)	9.295	15	1	4
97	Heat shock 70 kDa protein IPR013126 (Heat shock protein 70 family)	1.554	14	1	1
98	Cytochrome b6-f complex iron-sulfur subunit IPR014349 (Rieske iron-sulphur protein), IPR014909 (Cytochrome b6-f complex Fe-S subunit), IPR023960 (Cytochrome b6-f complex iron-sulfur subunit) GO:0008121 (ubiquinol-cytochrome-c reductase activity), GO:0009496 (plastoquinol--plastocyanin reductase activity), GO:0015979 (photosynthesis), GO:0016020 (membrane), GO:0016491 (oxidoreductase activity), GO…	11.523	14	1	2
99	Profilin-4 IPR005455 (Profilin), IPR027310 (Profilin conserved site) GO:0003779 (actin binding)	5.407	13	1	1
100	40S ribosomal protein S28 IPR000289 (Ribosomal protein S28e) GO:0003735 (structural constituent of ribosome), GO:0005622 (intracellular), GO:0005840 (ribosome), GO:0006412 (translation)	1.369	13	1	1
101	Protein CURVATURE THYLAKOID 1A, chloroplastic IPR025564 (Cyanobacterial aminoacyl-tRNA synthetase, CAAD domain)	3.599	12	1	1
102	40S ribosomal protein S12 IPR000530 (Ribosomal protein S12e), IPR029064 (50S ribosomal protein L30e-like) GO:0003735 (structural constituent of ribosome), GO:0005622 (intracellular), GO:0005840 (ribosome), GO:0006412 (translation)	5.415	12	1	1
103	40S ribosomal protein S12 IPR000530 (Ribosomal protein S12e), IPR029064 (50S ribosomal protein L30e-like) GO:0003735 (structural constituent of ribosome), GO:0005622 (intracellular), GO:0005840 (ribosome), GO:0006412 (translation)	4.155	12	1	1
104	S-adenosylmethionine synthase 3 IPR002133 (S-adenosylmethionine synthetase) GO:0004478 (methionine adenosyltransferase activity), GO:0005524 (ATP binding), GO:0006556 (S-adenosylmethionine biosynthetic process)	4.55	12	1	3
105	Plasma membrane-associated cation-binding protein 1 IPR008469 (DREPP family) GO:0046658 (anchored component of plasma membrane), GO:0051716 (cellular response to stimulus)	1.606	11	1	1
106	Nucleoside diphosphate kinase A 1 IPR001564 (Nucleoside diphosphate kinase)	2.17	11	1	1
107	S-adenosylmethionine synthase IPR002133 (S-adenosylmethionine synthetase) GO:0004478 (methionine adenosyltransferase activity), GO:0005524 (ATP binding), GO:0006556 (S-adenosylmethionine biosynthetic process)	5.168	11	1	3
108	14-3-3-like protein GF14-C IPR000308 (14-3-3 protein), IPR023409 (14-3-3 protein, conserved site), IPR023410 (14-3-3 domain) GO:0019904 (protein domain specific binding)	3.951	11	1	2
109	Heat shock-related 70 kDa protein 2 IPR013126 (Heat shock protein 70 family), IPR029047 (Heat shock protein 70kD, peptide-binding domain), IPR029048 (Heat shock protein 70kD, C-terminal domain)	13.205	11	1	5
110	60 kDa chaperonin 1 IPR002423 (Chaperonin Cpn60/TCP-1), IPR027409 (GroEL-like apical domain), IPR027413 (GroEL-like equatorial domain) GO:0005524 (ATP binding), GO:0005737 (cytoplasm), GO:0006457 (protein folding), GO:0042026 (protein refolding), GO:0044267 (cellular protein metabolic process)	8.564	11	1	4
111	Carbonic anhydrase 1 IPR001765 (Carbonic anhydrase) GO:0004089 (carbonate dehydratase activity), GO:0008270 (zinc ion binding), GO:0015976 (carbon utilization)	5.229	11	1	2
112	Heat shock 70 kDa protein 1A/1B IPR013126 (Heat shock protein 70 family), IPR029047 (Heat shock protein 70kD, peptide-binding domain), IPR029048 (Heat shock protein 70kD, C-terminal domain)	13.148	11	1	5
113	BnaC09g34100D [Brassica napus] IPR021584 (Thylakoid soluble phosphoprotein TSP9)	1.626	10	1	1
114	Histone H4 IPR001951 (Histone H4), IPR009072 (Histone-fold) GO:0000786 (nucleosome), GO:0003677 (DNA binding), GO:0005634 (nucleus), GO:0006334 (nucleosome assembly), GO:0046982 (protein heterodimerization activity)	2.79	10	1	1
115	14-3-3-like protein GF14 nu IPR000308 (14-3-3 protein), IPR023409 (14-3-3 protein, conserved site), IPR023410 (14-3-3 domain) GO:0019904 (protein domain specific binding)	3.002	10	1	2
116	Annexin D1 IPR001464 (Annexin) GO:0005509 (calcium ion binding), GO:0005544 (calcium-dependent phospholipid binding)	4.832	10	1	2
117	ATP synthase subunit epsilon, mitochondrial IPR006721 (ATPase, F1 complex, epsilon subunit, mitochondrial) GO:0000275 (mitochondrial proton-transporting ATP synthase complex, catalytic core F(1)), GO:0015986 (ATP synthesis coupled proton transport), GO:0046933 (proton-transporting ATP synthase activity, rotational mechanism), GO:0046961 (proton-transporting ATPase activity, rotational mechanism)	1.267	10	1	1
118	Heat shock factor binding protein IPR009643 (Heat shock factor binding 1)	3.323	10	1	1
119	60 kDa chaperonin IPR002423 (Chaperonin Cpn60/TCP-1), IPR027409 (GroEL-like apical domain), IPR027413 (GroEL-like equatorial domain) GO:0005524 (ATP binding), GO:0005737 (cytoplasm), GO:0006457 (protein folding), GO:0042026 (protein refolding), GO:0044267 (cellular protein metabolic process)	7.877	10	1	4
120	Copper chaperone IPR006121 (Heavy metal-associated domain, HMA) GO:0030001 (metal ion transport), GO:0046872 (metal ion binding)	3.452	10	1	1
121	Nascent polypeptide-associated complex subunit alpha-like protein IPR016641 (Nascent polypeptide-associated complex subunit alpha) GO:0005515 (protein binding)	1.104	9	1	1
122	Peptidyl-prolyl cis-trans isomerase A IPR002130 (Cyclophilin-type peptidyl-prolyl cis-trans isomerase domain), IPR024936 (Cyclophilin-type peptidyl-prolyl cis-trans isomerase), IPR029000 (Cyclophilin-like domain) GO:0000413 (protein peptidyl-prolyl isomerization), GO:0003755 (peptidyl-prolyl cis-trans isomerase activity), GO:0006457 (protein folding)	4.004	9	1	1
123	Translationally-controlled tumor protein homolog IPR018105 (Translationally controlled tumour protein)	1.458	9	1	1
124	30S ribosomal protein S13 IPR001892 (Ribosomal protein S13), IPR010979 (Ribosomal protein S13-like, H2TH), IPR027437 (30s ribosomal protein S13, C-terminal) GO:0003676 (nucleic acid binding), GO:0003723 (RNA binding), GO:0003735 (structural constituent of ribosome), GO:0005622 (intracellular), GO:0005840 (ribosome), GO:0006412 (translation)	2.917	9	1	1
125	Heat shock 70 kDa protein 1B IPR013126 (Heat shock protein 70 family), IPR029047 (Heat shock protein 70kD, peptide-binding domain), IPR029048 (Heat shock protein 70kD, C-terminal domain)	12.735	9	1	4
126	RNA-binding protein 39 IPR012677 (Nucleotide-binding alpha-beta plait domain) GO:0000166 (nucleotide binding), GO:0003676 (nucleic acid binding)	1.674	9	1	1
127	Glutaredoxin 4 IPR004480 (Monothiol glutaredoxin-related), IPR012336 (Thioredoxin-like fold) GO:0009055 (electron carrier activity), GO:0015035 (protein disulfide oxidoreductase activity), GO:0045454 (cell redox homeostasis)	2.386	9	1	1
128	Proton gradient regulation 5 Universal stress protein A-like protein IPR006015 (Universal stress protein A) GO:0006950 (response to stress)	1.435	9	1	1
129	Universal stress protein A-like protein IPR006015 (Universal stress protein A) GO:0006950 (response to stress)	2.841	9	1	1
130	Ran-binding protein 1 homolog c IPR011993 (Pleckstrin homology-like domain) GO:0046907 (intracellular transport)	2.685	8	1	1
131	Glutaredoxin 3 IPR004480 (Monothiol glutaredoxin-related), IPR012336 (Thioredoxin-like fold) GO:0009055 (electron carrier activity), GO:0015035 (protein disulfide oxidoreductase activity), GO:0045454 (cell redox homeostasis)	1.175	8	1	1
132	Tubulin alpha-2 chain IPR000217 (Tubulin), IPR023123 (Tubulin, C-terminal) GO:0003924 (GTPase activity), GO:0005200 (structural constituent of cytoskeleton), GO:0005525 (GTP binding), GO:0005874 (microtubule), GO:0006184 (GTP catabolic process), GO:0007017 (microtubule-based process), GO:0043234 (protein complex), GO:0051258 (protein polymerization)	7.43	8	1	2
133	Calvin cycle protein CP12-2, chloroplastic IPR003823 (Domain of unknown function CP12)	1.561	8	1	1
134	Unknown protein; FUNCTIONS IN: molecular_function unknown; INVOLVED IN: biological_process unknown; LOCATED IN: chloroplast; EXPRESSED IN: 23 plant structures; EXPRESSED DURING: 13 growth stages; Has 24 Blast hits to 24 proteins in 8 species: Archae - 0; Bacteria - 0; Metazoa - 0; Fungi - 0; Plants - 24; Viruses - 0; Other Eukaryotes - 0 (source: NCBI BLink).	3.423	8	1	1
135	Adenine phosphoribosyltransferase IPR005764 (Adenine phosphoribosyl transferase), IPR029057 (Phosphoribosyltransferase-like) GO:0003999 (adenine phosphoribosyltransferase activity), GO:0005737 (cytoplasm), GO:0006168 (adenine salvage), GO:0009116 (nucleoside metabolic process)	3.165	8	1	1
136	Elicitor-responsive protein 3 IPR000008 (C2 domain) GO:0005515 (protein binding)	1.549	8	1	1
137	2-C-methyl-D-erythritol 2,4-cyclodiphosphate synthase IPR003526 (2-C-methyl-D-erythritol 2,4-cyclodiphosphate synthase) GO:0008685 (2-C-methyl-D-erythritol 2,4-cyclodiphosphate synthase activity), GO:0016114 (terpenoid biosynthetic process)	1.117	8	1	1
138	14-3-3-like protein GF14-C IPR000308 (14-3-3 protein), IPR023409 (14-3-3 protein, conserved site), IPR023410 (14-3-3 domain) GO:0019904 (protein domain specific binding)	4.266	8	1	2
139	Photosystem II reaction center Psb28 protein IPR005610 (Photosystem II Psb28, class 1) GO:0009523 (photosystem II), GO:0009654 (photosystem II oxygen evolving complex), GO:0015979 (photosynthesis), GO:0016020 (membrane)	1.012	8	1	1
140	Peptidyl-prolyl cis-trans isomerase B IPR002130 (Cyclophilin-type peptidyl-prolyl cis-trans isomerase domain), IPR029000 (Cyclophilin-like domain) GO:0000413 (protein peptidyl-prolyl isomerization), GO:0003755 (peptidyl-prolyl cis-trans isomerase activity), GO:0006457 (protein folding)	0.949	8	1	1
141	Universal stress protein A-like protein IPR014729 (Rossmann-like alpha/beta/alpha sandwich fold) GO:0006950 (response to stress)	0.996	8	1	1
142	Eukaryotic translation initiation factor 5A-1 IPR001884 (Translation elongation factor IF5A) GO:0003723 (RNA binding), GO:0003746 (translation elongation factor activity), GO:0006452 (translational frameshifting), GO:0043022 (ribosome binding), GO:0045901 (positive regulation of translational elongation), GO:0045905 (positive regulation of translational termination)	1.551	8	1	1
143	Tubulin beta chain IPR000217 (Tubulin), IPR023123 (Tubulin, C-terminal) GO:0003924 (GTPase activity), GO:0005200 (structural constituent of cytoskeleton), GO:0005525 (GTP binding), GO:0005874 (microtubule), GO:0006184 (GTP catabolic process), GO:0007017 (microtubule-based process), GO:0043234 (protein complex), GO:0051258 (protein polymerization)	6.586	8	1	2
144	Nascent polypeptide-associated complex subunit alpha-like protein IPR016641 (Nascent polypeptide-associated complex subunit alpha) GO:0005515 (protein binding)	1.092	8	1	1
145	Major pollen allergen Bet v 1-M/N IPR000916 (Bet v I domain), IPR023393 (START-like domain), IPR024949 (Bet v I type allergen) GO:0006952 (defense response), GO:0009607 (response to biotic stimulus)	1.026	8	1	1
146	Calcium-dependent lipid-binding (CaLB domain) family protein IPR000008 (C2 domain) GO:0005515 (protein binding)	0.979	8	1	1
147	DNA-directed RNA polymerase subunit D IPR009025 (DNA-directed RNA polymerase, RBP11-like dimerisation domain) GO:0003677 (DNA binding), GO:0003899 (DNA-directed RNA polymerase activity), GO:0006351 (transcription, DNA-templated), GO:0046983 (protein dimerization activity)	3.077	8	1	1
148	BnaC08g35780D [Brassica napus]	2.276	7	1	1
149	Snf1-related kinase interactor 1, putative [Medicago truncatula]	3.265	7	1	1
150	ATP synthase subunit alpha IPR000194 (ATPase, F1/V1/A1 complex, alpha/beta subunit, nucleotide-binding domain), IPR027417 (P-loop containing nucleoside triphosphate hydrolase) GO:0005524 (ATP binding)	2.824	7	1	1
151	Adenine nucleotide alpha hydrolases-like superfamily protein IPR006015 (Universal stress protein A) GO:0006950 (response to stress)	2.547	7	1	1
152	Thioredoxin-2 IPR005746 (Thioredoxin), IPR012336 (Thioredoxin-like fold) GO:0006662 (glycerol ether metabolic process), GO:0015035 (protein disulfide oxidoreductase activity), GO:0045454 (cell redox homeostasis)	1.095	7	1	1
153	Hypothetical protein [Planktothrix]	4.714	7	1	1
154	Rhodanese-like domain-containing protein 4, chloroplastic IPR001763 (Rhodanese-like domain)	2.834	7	1	1
155	Ureidoglycolate hydrolase [Fischerella sp. PCC 9339] IPR011051 (RmlC-like cupin domain) GO:0004848 (ureidoglycolate hydrolase activity)	1.049	7	1	1
156	40S ribosomal protein S17 IPR001210 (Ribosomal protein S17e) GO:0003735 (structural constituent of ribosome), GO:0005622 (intracellular), GO:0005840 (ribosome), GO:0006412 (translation)	0.997	7	1	1
157	Photosystem I reaction center subunit psaK, chloroplastic IPR000549 (Photosystem I PsaG/PsaK protein), IPR023618 (Photosystem I PsaG/PsaK domain) GO:0009522 (photosystem I), GO:0015979 (photosynthesis), GO:0016020 (membrane), GO:0016168 (chlorophyll binding)	1.025	7	1	1
158	Calcium-binding EF-hand family protein IPR011992 (EF-hand domain pair) GO:0005509 (calcium ion binding)	1.743	7	1	1
159	Methyltransferase-like protein 13 IPR026635 (N-lysine methyltransferase See1-like), IPR029063 (S-adenosyl-L-methionine-dependent methyltransferase) GO:0008168 (methyltransferase activity)	1.451	7	1	1
160	HD domain-containing protein 2 homolog IPR003607 (HD/PDEase domain)	2.318	7	1	1
161	3-isopropylmalate dehydratase small subunit IPR015937 (Aconitase/isopropylmalate dehydratase) GO:0008152 (metabolic process)	2.592	7	1	1
162	Serine/threonine-protein phosphatase 2A catalytic subunit A IPR029052 (Metallo-dependent phosphatase-like) GO:0016787 (hydrolase activity)	1.097	7	1	1
163	30S ribosomal protein S10 IPR001848 (Ribosomal protein S10), IPR027486 (Ribosomal protein S10 domain) GO:0003723 (RNA binding), GO:0003735 (structural constituent of ribosome), GO:0005622 (intracellular), GO:0005840 (ribosome), GO:0006412 (translation)	1.142	7	1	1
164	Divalent-cation tolerance protein CutA IPR004323 (Divalent ion tolerance protein, CutA) GO:0010038 (response to metal ion)	1.423	7	1	1
165	RAN GTPase-activating protein 1 IPR025265 (WPP domain)	2.565	7	1	1
166	GTP-binding nuclear protein Ran-like IPR001806 (Small GTPase superfamily), IPR002041 (Ran GTPase), IPR005225 (Small GTP-binding protein domain), IPR027417 (P-loop containing nucleoside triphosphate hydrolase) GO:0003924 (GTPase activity), GO:0005525 (GTP binding), GO:0005622 (intracellular), GO:0006184 (GTP catabolic process), GO:0006886 (intracellular protein transport), GO:0006913 (nucleocytopl…	0.983	7	1	1
167	Cytochrome b6 IPR016174 (Di-haem cytochrome, transmembrane), IPR023530 (Cytochrome b6, PetB), IPR027387 (Cytochrome b/b6-like domain) GO:0005506 (iron ion binding), GO:0009055 (electron carrier activity), GO:0016020 (membrane), GO:0016021 (integral component of membrane), GO:0016491 (oxidoreductase activity), GO:0020037 (heme binding), GO:0022900 (electron transport chain), GO:0022904 (respirator…	0.933	7	1	1
168	Catalase IPR002226 (Catalase haem-binding site), IPR010582 (Catalase immune-responsive domain), IPR011614 (Catalase core domain), IPR018028 (Catalase, mono-functional, haem-containing), IPR020835 (Catalase-like domain), IPR024708 (Catalase active site) GO:0004096 (catalase activity), GO:0006979 (response to oxidative stress), GO:0020037 (heme binding), GO:0055114 (oxidation-reduction process)	5.92	7	1	3
169	Translationally-controlled tumor protein homolog IPR018105 (Translationally controlled tumour protein)	5.851	7	1	1
170	Dehydroascorbate reductase 2 IPR010987 (Glutathione S-transferase, C-terminal-like), IPR012336 (Thioredoxin-like fold) GO:0005515 (protein binding)	3.899	7	1	1
171	Alcohol dehydrogenase IPR002085 (Alcohol dehydrogenase superfamily, zinc-type), IPR011032 (GroES (chaperonin 10)-like), IPR016040 (NAD(P)-binding domain) GO:0008270 (zinc ion binding), GO:0016491 (oxidoreductase activity), GO:0055114 (oxidation-reduction process)	1.011	6	1	1
172	Ras-related protein Rab-8B IPR001806 (Small GTPase superfamily), IPR002041 (Ran GTPase), IPR005225 (Small GTP-binding protein domain), IPR027417 (P-loop containing nucleoside triphosphate hydrolase) GO:0003924 (GTPase activity), GO:0005525 (GTP binding), GO:0005622 (intracellular), GO:0006184 (GTP catabolic process), GO:0006886 (intracellular protein transport), GO:0006913 (nucleocytoplasmic tran…	2.793	6	1	1
173	30S ribosomal protein S17 IPR000266 (Ribosomal protein S17), IPR012340 (Nucleic acid-binding, OB-fold) GO:0003735 (structural constituent of ribosome), GO:0005622 (intracellular), GO:0005840 (ribosome), GO:0006412 (translation)	1.33	6	1	1
174	Proline synthase co-transcribed bacterial homolog protein IPR011078 (Uncharacterised protein family UPF0001), IPR029066 (PLP-binding barrel)	3.783	6	1	1
175	Dehydroascorbate reductase 1 IPR010987 (Glutathione S-transferase, C-terminal-like), IPR012336 (Thioredoxin-like fold) GO:0005515 (protein binding)	3.34	6	1	1
176	Thioredoxin Y1 IPR005746 (Thioredoxin), IPR012336 (Thioredoxin-like fold) GO:0006662 (glycerol ether metabolic process), GO:0015035 (protein disulfide oxidoreductase activity), GO:0045454 (cell redox homeostasis)	1.875	6	1	1
177	30S ribosomal protein S20 IPR002583 (Ribosomal protein S20) GO:0003723 (RNA binding), GO:0003735 (structural constituent of ribosome), GO:0005622 (intracellular), GO:0005840 (ribosome), GO:0006412 (translation)	2.178	6	1	1
178	L-threonine 3-dehydrogenase IPR002085 (Alcohol dehydrogenase superfamily, zinc-type), IPR011032 (GroES (chaperonin 10)-like), IPR013149 (Alcohol dehydrogenase, C-terminal), IPR016040 (NAD(P)-binding domain) GO:0008270 (zinc ion binding), GO:0016491 (oxidoreductase activity), GO:0055114 (oxidation-reduction process)	1.38	6	1	1
179	Triosephosphate isomerase IPR000652 (Triosephosphate isomerase), IPR013785 (Aldolase-type TIM barrel) GO:0003824 (catalytic activity), GO:0004807 (triose-phosphate isomerase activity), GO:0006096 (glycolytic process), GO:0008152 (metabolic process)	3.295	6	1	1
180	Peroxisomal multifunctional enzyme type 2 IPR029069 (HotDog domain)	2.165	6	1	1
181	Photosystem II 22 kDa protein, chloroplastic IPR022796 (Chlorophyll A-B binding protein), IPR023329 (Chlorophyll a/b binding protein domain)	1.609	6	1	1
182	Ascorbate peroxidase 2 IPR010255 (Haem peroxidase) GO:0004601 (peroxidase activity), GO:0006979 (response to oxidative stress), GO:0020037 (heme binding), GO:0055114 (oxidation-reduction process)	1.209	6	1	1
183	Biotin carboxyl carrier protein of acetyl-CoA carboxylase IPR000089 (Biotin/lipoyl attachment)	1.435	6	1	1
184	Chitinase [Zea mays subsp. parviglumis] IPR016283 (Glycoside hydrolase, family 19), IPR023346 (Lysozyme-like domain) GO:0004568 (chitinase activity), GO:0005975 (carbohydrate metabolic process), GO:0006032 (chitin catabolic process), GO:0008061 (chitin binding), GO:0016998 (cell wall macromolecule catabolic process)	2.761	5	1	1
185	DNA-binding protein [Daucus carota] IPR003106 (Leucine zipper, homeobox-associated), IPR009057 (Homeodomain-like) GO:0003677 (DNA binding), GO:0003700 (sequence-specific DNA binding transcription factor activity), GO:0005634 (nucleus), GO:0006355 (regulation of transcription, DNA-templated), GO:0043565 (sequence-specific DNA binding)	1.76	5	1	1
186	Conserved hypothetical protein [Albugo laibachii Nc14] IPR016040 (NAD(P)-binding domain)	1.263	5	1	1
187	Ribulose-phosphate 3-epimerase IPR000056 (Ribulose-phosphate 3-epimerase-like), IPR013785 (Aldolase-type TIM barrel) GO:0003824 (catalytic activity), GO:0005975 (carbohydrate metabolic process), GO:0008152 (metabolic process), GO:0016857 (racemase and epimerase activity, acting on carbohydrates and derivatives)	4.606	5	1	1
188	Chlorophyll a-b binding protein P4, chloroplastic IPR022796 (Chlorophyll A-B binding protein), IPR023329 (Chlorophyll a/b binding protein domain) GO:0009765 (photosynthesis, light harvesting), GO:0016020 (membrane)	0.974	5	1	1
189	ATP-dependent Clp protease proteolytic subunit IPR023562 (Clp protease proteolytic subunit /Translocation-enhancing protein TepA), IPR029045 (ClpP/crotonase-like domain) GO:0004252 (serine-type endopeptidase activity), GO:0006508 (proteolysis)	1.332	5	1	1
190	Ras-related protein Rab-8 IPR001806 (Small GTPase superfamily), IPR002041 (Ran GTPase), IPR005225 (Small GTP-binding protein domain), IPR024156 (Small GTPase superfamily, ARF type), IPR027417 (P-loop containing nucleoside triphosphate hydrolase) GO:0003924 (GTPase activity), GO:0005525 (GTP binding), GO:0005622 (intracellular), GO:0006184 (GTP catabolic process), GO:0006886 (intracellular protein…	1.653	5	1	1
191	5'-AMP-activated protein kinase subunit beta-1 IPR014756 (Immunoglobulin E-set), IPR030079 (Phosphoglucan phosphatase DSP4) GO:0005982 (starch metabolic process), GO:0007623 (circadian rhythm), GO:0019203 (carbohydrate phosphatase activity)	1.034	5	1	1
192	ATP-dependent Clp protease proteolytic subunit IPR023562 (Clp protease proteolytic subunit /Translocation-enhancing protein TepA), IPR029045 (ClpP/crotonase-like domain) GO:0004252 (serine-type endopeptidase activity), GO:0006508 (proteolysis)	3.006	5	1	1
193	Autophagy-related protein 18 IPR015943 (WD40/YVTN repeat-like-containing domain) GO:0005515 (protein binding)	1.017	5	1	1
194	Peptide methionine sulfoxide reductase MsrB 1 IPR011057 (Mss4-like), IPR028427 (Peptide methionine sulfoxide reductase) GO:0006979 (response to oxidative stress), GO:0016671 (oxidoreductase activity, acting on a sulfur group of donors, disulfide as acceptor), GO:0030091 (protein repair), GO:0033743 (peptide-methionine (R)-S-oxide reductase activity), GO:0055114 (oxidation-reduction process)	1.045	5	1	1
195	SOUL heme-binding family protein IPR006917 (SOUL haem-binding protein), IPR011256 (Regulatory factor, effector binding domain)	3.225	5	1	1
196	Protein containing PDZ domain, a K-box domain, and a TPR region IPR001478 (PDZ domain), IPR011990 (Tetratricopeptide-like helical domain) GO:0005515 (protein binding)	4.152	5	1	1
197	RNA-binding protein 38 IPR001878 (Zinc finger, CCHC-type), IPR012677 (Nucleotide-binding alpha-beta plait domain) GO:0000166 (nucleotide binding), GO:0003676 (nucleic acid binding), GO:0008270 (zinc ion binding)	1.891	5	1	1
198	Protochlorophyllide reductase, chloroplastic IPR002347 (Glucose/ribitol dehydrogenase) GO:0008152 (metabolic process), GO:0016491 (oxidoreductase activity), GO:0016630 (protochlorophyllide reductase activity), GO:0055114 (oxidation-reduction process)	5.825	5	1	1
199	Unknown function (DUF821) IPR006598 (Lipopolysaccharide-modifying protein)	1.026	5	1	1
200	Aquaporin-like superfamily protein IPR000425 (Major intrinsic protein), IPR023271 (Aquaporin-like) GO:0005215 (transporter activity), GO:0006810 (transport), GO:0016020 (membrane)	2.981	5	1	1
201	Adenylate kinase family protein IPR000850 (Adenylate kinase/UMP-CMP kinase), IPR027417 (P-loop containing nucleoside triphosphate hydrolase) GO:0005524 (ATP binding), GO:0006139 (nucleobase-containing compound metabolic process), GO:0019205 (nucleobase-containing compound kinase activity)	2.792	5	1	1
202	Urease accessory protein UreG IPR012202 ([NiFe]-hydrogenase/urease maturation factor, Ni2-binding GTPase), IPR027417 (P-loop containing nucleoside triphosphate hydrolase) GO:0003924 (GTPase activity), GO:0006807 (nitrogen compound metabolic process), GO:0016151 (nickel cation binding)	2.086	5	1	1
203	Unknown protein; FUNCTIONS IN: molecular_function unknown; INVOLVED IN: biological_process unknown; LOCATED IN: chloroplast thylakoid membrane, chloroplast stroma, chloroplast; EXPRESSED IN: 19 plant structures; EXPRESSED DURING: 13 growth stages; Has 49 Blast hits to 49 proteins in 17 species: Archae - 0; Bacteria - 0; Metazoa - 0; Fungi - 0; Plants - 49; Viruses - 0; Other Eukaryotes - 0 (sourc…	1.363	5	1	1
204	Aquaporin-like superfamily protein IPR000425 (Major intrinsic protein), IPR023271 (Aquaporin-like) GO:0005215 (transporter activity), GO:0006810 (transport), GO:0016020 (membrane)	1.247	5	1	1
205	Protein tyr -tyrosine-phosphatase [Microcystis sp. T1-4] IPR017867 (Protein-tyrosine phosphatase, low molecular weight), IPR023485 (Phosphotyrosine protein phosphatase I superfamily) GO:0004725 (protein tyrosine phosphatase activity), GO:0006470 (protein dephosphorylation)	4.765	5	1	1
206	Glutathione S-transferase Z1 IPR005955 (Maleylacetoacetate isomerase), IPR010987 (Glutathione S-transferase, C-terminal-like), IPR012336 (Thioredoxin-like fold) GO:0003824 (catalytic activity), GO:0005515 (protein binding), GO:0005737 (cytoplasm), GO:0009072 (aromatic amino acid family metabolic process)	1.107	5	1	1
207	Eukaryotic translation initiation factor 3 subunit F IPR000555 (JAB1/MPN/MOV34 metalloenzyme domain), IPR024969 (Rpn11/EIF3F C-terminal domain), IPR027531 (Eukaryotic translation initiation factor 3 subunit F) GO:0003743 (translation initiation factor activity), GO:0005515 (protein binding), GO:0005737 (cytoplasm), GO:0005852 (eukaryotic translation initiation factor 3 complex)	0.917	5	1	1
208	Cysteine-rich extensin-like protein [Nicotiana tabacum]	1.476	4	1	1
209	LA-related protein 6 LA RNA-binding domain protein [Medicago truncatula] IPR011991 (Winged helix-turn-helix DNA-binding domain)	1.232	4	1	1
210	Lipocalin-like domain protein [Medicago truncatula] IPR011038 (Calycin-like)	1.952	4	1	1
211	Kunitz-type inhibitor C [Solanum tuberosum] IPR002160 (Proteinase inhibitor I3, Kunitz legume) GO:0004866 (endopeptidase inhibitor activity)	1.89	4	1	1
212	Alkyl hydroperoxide reductase [Rhizobium sp. YS-1r] IPR012336 (Thioredoxin-like fold) GO:0016491 (oxidoreductase activity)	2.428	4	1	1
213	Coatomer subunit epsilon-1 IPR006822 (Coatomer, epsilon subunit) GO:0005198 (structural molecule activity), GO:0005515 (protein binding), GO:0006890 (retrograde vesicle-mediated transport, Golgi to ER)	2.432	4	1	1
214	Inosine-5'-monophosphate dehydrogenase IPR000644 (CBS domain)	2.082	4	1	1
215	Fructose-bisphosphate aldolase IPR000741 (Fructose-bisphosphate aldolase, class-I), IPR013785 (Aldolase-type TIM barrel), IPR029768 (Fructose-bisphosphate aldolase class-I active site) GO:0003824 (catalytic activity), GO:0004332 (fructose-bisphosphate aldolase activity), GO:0006096 (glycolytic process)	4.896	4	1	1
216	Pyridoxal biosynthesis lyase PdxS IPR001852 (Pyridoxine biosynthesis protein), IPR013785 (Aldolase-type TIM barrel) GO:0003824 (catalytic activity), GO:0008152 (metabolic process), GO:0042823 (pyridoxal phosphate biosynthetic process)	1.993	4	1	1
217	Sec-independent protein translocase protein TatA IPR003369 (Sec-independent protein translocase protein TatA/B/E) GO:0005886 (plasma membrane), GO:0008565 (protein transporter activity), GO:0009306 (protein secretion), GO:0015031 (protein transport), GO:0016021 (integral component of membrane)	1.414	4	1	1
218	ATP synthase gamma chain IPR000131 (ATPase, F1 complex, gamma subunit), IPR023632 (ATPase, F1 complex, gamma subunit conserved site), IPR023633 (ATPase, F1 complex, gamma subunit domain) GO:0015986 (ATP synthesis coupled proton transport), GO:0045261 (proton-transporting ATP synthase complex, catalytic core F(1)), GO:0046933 (proton-transporting ATP synthase activity, rotational mechanism), GO:00…	5.785	4	1	1
219	Protein transport protein SEC13 homolog B IPR015943 (WD40/YVTN repeat-like-containing domain), IPR020472 (G-protein beta WD-40 repeat) GO:0005515 (protein binding)	2.035	4	1	1
220	Gb:AAD10662.1, putative isoform 5 [Theobroma cacao] gb|EOY13544.1| Gb:AAD10662.1, putative isoform 5 [Theobroma cacao]	1.754	4	1	1
221	3-beta hydroxysteroid dehydrogenase [Fischerella sp. PCC 9605] IPR001509 (NAD-dependent epimerase/dehydratase, N-terminal domain), IPR016040 (NAD(P)-binding domain) GO:0003824 (catalytic activity), GO:0050662 (coenzyme binding)	2.386	4	1	1
222	Ubiquitin family protein IPR009060 (UBA-like), IPR015496 (Ubiquilin), IPR029071 (Ubiquitin-related domain) GO:0005515 (protein binding)	1.686	4	1	1
223	Plastid-lipid-associated protein, chloroplastic IPR006843 (Plastid lipid-associated protein/fibrillin conserved domain)	1.744	4	1	1
224	Adaptin ear-binding coat-associated protein 2 IPR011993 (Pleckstrin homology-like domain), IPR012466 (Adaptin ear-binding coat-associated protein 1 NECAP-1) GO:0006897 (endocytosis), GO:0016020 (membrane)	0.963	4	1	1
225	Nuclear migration protein nudC IPR008978 (HSP20-like chaperone)	2.562	4	1	1
226	ATP-dependent Clp protease proteolytic subunit IPR023562 (Clp protease proteolytic subunit /Translocation-enhancing protein TepA), IPR029045 (ClpP/crotonase-like domain) GO:0004252 (serine-type endopeptidase activity), GO:0006508 (proteolysis)	1.328	4	1	1
227	Unknown protein; FUNCTIONS IN: molecular_function unknown; INVOLVED IN: biological_process unknown; LOCATED IN: chloroplast, chloroplast stroma; EXPRESSED IN: 22 plant structures; EXPRESSED DURING: 14 growth stages; Has 94 Blast hits to 94 proteins in 35 species: Archae - 6; Bacteria - 10; Metazoa - 21; Fungi - 2; Plants - 48; Viruses - 0; Other Eukaryotes - 7 (source: NCBI BLink).	1.685	4	1	1
228	Isopentenyl-diphosphate Delta-isomerase II IPR011876 (Isopentenyl-diphosphate delta-isomerase, type 1), IPR015797 (NUDIX hydrolase domain-like) GO:0004452 (isopentenyl-diphosphate delta-isomerase activity), GO:0008299 (isoprenoid biosynthetic process), GO:0016787 (hydrolase activity)	1.571	4	1	1
229	Fatty acid oxidation complex subunit alpha IPR001753 (Crotonase superfamily), IPR029045 (ClpP/crotonase-like domain) GO:0003824 (catalytic activity), GO:0008152 (metabolic process)	1.163	4	1	1
230	Arf-GAP with GTPase, ANK repeat and PH domain-containing protein 1 IPR001164 (Arf GTPase activating protein) GO:0008060 (ARF GTPase activator activity), GO:0008270 (zinc ion binding), GO:0032312 (regulation of ARF GTPase activity)	4.382	4	1	1
231	26S proteasome non-ATPase regulatory subunit 7 homolog A IPR000555 (JAB1/MPN/MOV34 metalloenzyme domain), IPR024969 (Rpn11/EIF3F C-terminal domain) GO:0005515 (protein binding)	1.675	4	1	1
232	3-beta hydroxysteroid dehydrogenase [Fischerella sp. PCC 9605] IPR016040 (NAD(P)-binding domain)	1.39	4	1	1
233	Unknown protein; LOCATED IN: chloroplast; EXPRESSED IN: 22 plant structures; EXPRESSED DURING: 13 growth stages; BEST Arabidopsis thaliana protein match is: unknown protein .	1.851	4	1	1
234	NAD(P)-binding Rossmann-fold superfamily protein IPR001509 (NAD-dependent epimerase/dehydratase, N-terminal domain), IPR016040 (NAD(P)-binding domain) GO:0003824 (catalytic activity), GO:0050662 (coenzyme binding)	3.367	4	1	1
235	Fructose-1,6-bisphosphatase class 1 IPR000146 (Fructose-1,6-bisphosphatase class 1/Sedoheputulose-1,7-bisphosphatase) GO:0005975 (carbohydrate metabolic process), GO:0042132 (fructose 1,6-bisphosphate 1-phosphatase activity), GO:0042578 (phosphoric ester hydrolase activity)	2.554	4	1	1
236	26S proteasome non-ATPase regulatory subunit 4 homolog IPR002035 (von Willebrand factor, type A), IPR003903 (Ubiquitin interacting motif), IPR027040 (Proteasome subunit Rpn10) GO:0006511 (ubiquitin-dependent protein catabolic process), GO:0008540 (proteasome regulatory particle, base subcomplex)	0.913	4	1	1
237	ATP-dependent RNA helicase sub2 IPR014001 (Helicase superfamily 1/2, ATP-binding domain), IPR014014 (RNA helicase, DEAD-box type, Q motif), IPR027417 (P-loop containing nucleoside triphosphate hydrolase) GO:0003676 (nucleic acid binding), GO:0005524 (ATP binding)	2.256	4	1	1
238	Eukaryotic translation initiation factor 2 subunit beta IPR002735 (Translation initiation factor IF2/IF5) GO:0003743 (translation initiation factor activity), GO:0006413 (translational initiation)	1.067	4	1	1
239	RNA-binding protein 28 IPR012677 (Nucleotide-binding alpha-beta plait domain) GO:0000166 (nucleotide binding), GO:0003676 (nucleic acid binding)	3.249	4	1	1
240	Poly(U)-specific endoribonuclease-C IPR018998 (Endoribonuclease XendoU) GO:0016788 (hydrolase activity, acting on ester bonds)	3.782	4	1	1
241	Bifunctional dihydroflavonol 4-reductase/flavanone 4-reductase IPR001509 (NAD-dependent epimerase/dehydratase, N-terminal domain), IPR016040 (NAD(P)-binding domain) GO:0003824 (catalytic activity), GO:0050662 (coenzyme binding)	0.952	4	1	1
242	UTP--glucose-1-phosphate uridylyltransferase IPR002618 (UTP--glucose-1-phosphate uridylyltransferase family), IPR029044 (Nucleotide-diphospho-sugar transferases) GO:0003983 (UTP:glucose-1-phosphate uridylyltransferase activity), GO:0006011 (UDP-glucose metabolic process), GO:0008152 (metabolic process), GO:0070569 (uridylyltransferase activity)	0.945	4	1	1
243	RNA-binding protein 1 IPR012677 (Nucleotide-binding alpha-beta plait domain) GO:0000166 (nucleotide binding), GO:0003676 (nucleic acid binding)	1.664	4	1	1
244	ATP synthase subunit beta, chloroplastic IPR005722 (ATPase, F1 complex, beta subunit), IPR027417 (P-loop containing nucleoside triphosphate hydrolase) GO:0005524 (ATP binding), GO:0015986 (ATP synthesis coupled proton transport), GO:0015992 (proton transport), GO:0046034 (ATP metabolic process), GO:0046933 (proton-transporting ATP synthase activity, rotational mechanism)	1.046	4	1	1
245	Aspartic proteinase A1 IPR001461 (Aspartic peptidase), IPR011001 (Saposin-like), IPR021109 (Aspartic peptidase domain) GO:0004190 (aspartic-type endopeptidase activity), GO:0006508 (proteolysis), GO:0006629 (lipid metabolic process)	1.697	4	1	1
246	diaminopimelate epimerase family protein IPR001653 (Diaminopimelate epimerase, DapF) GO:0005737 (cytoplasm), GO:0008837 (diaminopimelate epimerase activity), GO:0009089 (lysine biosynthetic process via diaminopimelate)	0.916	3	1	1
247	Delta-aminolevulinic acid dehydratase IPR001731 (Porphobilinogen synthase), IPR013785 (Aldolase-type TIM barrel) GO:0003824 (catalytic activity), GO:0004655 (porphobilinogen synthase activity), GO:0033014 (tetrapyrrole biosynthetic process), GO:0046872 (metal ion binding)	2.913	3	1	1
248	Serine/threonine-protein phosphatase 4 regulatory subunit 1 IPR016024 (Armadillo-type fold) GO:0005488 (binding)	2.222	3	1	1
249	violaxanthin de-epoxidase-related IPR011038 (Calycin-like) GO:0009507 (chloroplast), GO:0046422 (violaxanthin de-epoxidase activity), GO:0055114 (oxidation-reduction process)	1.095	3	1	1
250	Metacaspase-4 IPR029030 (Caspase-like domain) GO:0004197 (cysteine-type endopeptidase activity), GO:0006508 (proteolysis)	2.099	3	1	1
251	Cysteine synthase IPR005856 (Cysteine synthase K/M) GO:0004124 (cysteine synthase activity), GO:0006535 (cysteine biosynthetic process from serine)	2.138	3	1	1
252	Cell division protein FtsZ IPR000158 (Cell division protein FtsZ) GO:0003924 (GTPase activity), GO:0005525 (GTP binding), GO:0005737 (cytoplasm), GO:0005874 (microtubule), GO:0006184 (GTP catabolic process), GO:0007017 (microtubule-based process), GO:0043234 (protein complex), GO:0051258 (protein polymerization)	2.698	3	1	1
253	26S proteasome non-ATPase regulatory subunit 3 homolog A IPR000717 (Proteasome component (PCI) domain), IPR013143 (PCI/PINT associated module), IPR013586 (26S proteasome regulatory subunit, C-terminal) GO:0000502 (proteasome complex), GO:0005515 (protein binding), GO:0030234 (enzyme regulator activity), GO:0042176 (regulation of protein catabolic process)	2.478	3	1	1
254	Aspartate-semialdehyde dehydrogenase IPR012080 (Aspartate-semialdehyde dehydrogenase), IPR016040 (NAD(P)-binding domain) GO:0003942 (N-acetyl-gamma-glutamyl-phosphate reductase activity), GO:0004073 (aspartate-semialdehyde dehydrogenase activity), GO:0005737 (cytoplasm), GO:0008652 (cellular amino acid biosynthetic process), GO:0009086 (methionine biosynthetic process), GO:0009088 (threonine bios…	2.678	3	1	1
255	Serine hydroxymethyltransferase 4 IPR001085 (Serine hydroxymethyltransferase), IPR015424 (Pyridoxal phosphate-dependent transferase) GO:0003824 (catalytic activity), GO:0004372 (glycine hydroxymethyltransferase activity), GO:0006544 (glycine metabolic process), GO:0006563 (L-serine metabolic process), GO:0030170 (pyridoxal phosphate binding)	5.801	3	1	1
256	Mitochondrial phosphate carrier protein [Medicago truncatula] IPR018108 (Mitochondrial substrate/solute carrier), IPR023395 (Mitochondrial carrier domain)	1.368	3	1	1
257	26S protease regulatory subunit 4 IPR003959 (ATPase, AAA-type, core), IPR005937 (26S proteasome subunit P45), IPR027417 (P-loop containing nucleoside triphosphate hydrolase) GO:0005524 (ATP binding), GO:0005737 (cytoplasm), GO:0016787 (hydrolase activity), GO:0030163 (protein catabolic process)	1.444	3	1	1
258	V-type proton ATPase subunit H IPR004908 (ATPase, V1 complex, subunit H) GO:0000221 (vacuolar proton-transporting V-type ATPase, V1 domain), GO:0005488 (binding), GO:0005515 (protein binding), GO:0015991 (ATP hydrolysis coupled proton transport), GO:0016820 (hydrolase activity, acting on acid anhydrides, catalyzing transmembrane movement of substances), GO:0046961 (proton-transporting ATPase acti…	0.948	3	1	1
259	Ankyrin repeat domain-containing protein 17 IPR016197 (Chromo domain-like), IPR020683 (Ankyrin repeat-containing domain), IPR030300 (Signal recognition particle 43 kDa protein) GO:0005515 (protein binding), GO:0009416 (response to light stimulus), GO:0009507 (chloroplast), GO:0045038 (protein import into chloroplast thylakoid membrane), GO:0080085 (signal recognition particle, chloroplast targeti…	1.371	3	1	1
260	Fructose-1,6-bisphosphatase class 1 IPR000146 (Fructose-1,6-bisphosphatase class 1/Sedoheputulose-1,7-bisphosphatase) GO:0005975 (carbohydrate metabolic process), GO:0042132 (fructose 1,6-bisphosphate 1-phosphatase activity), GO:0042578 (phosphoric ester hydrolase activity)	1.353	3	1	1
261	V-type ATP synthase beta chain IPR000793 (ATPase, F1/V1/A1 complex, alpha/beta subunit, C-terminal), IPR022879 (V-type ATP synthase regulatory subunit B/beta), IPR027417 (P-loop containing nucleoside triphosphate hydrolase) GO:0005524 (ATP binding), GO:0015991 (ATP hydrolysis coupled proton transport), GO:0015992 (proton transport), GO:0016820 (hydrolase activity, acting on acid anhydrides, catal…	2.476	3	1	1
262	Pyruvate dehydrogenase E1 component subunit beta IPR005475 (Transketolase-like, pyrimidine-binding domain), IPR005476 (Transketolase, C-terminal), IPR009014 (Transketolase, C-terminal/Pyruvate-ferredoxin oxidoreductase, domain II), IPR027110 (Pyruvate dehydrogenase E1 component subunit beta), IPR029061 (Thiamin diphosphate-binding fold) GO:0003824 (catalytic activity), GO:0004739 (pyruvate dehydr…	1.383	3	1	1
263	Tyrosine--tRNA ligase IPR002305 (Aminoacyl-tRNA synthetase, class Ic) GO:0000166 (nucleotide binding), GO:0004812 (aminoacyl-tRNA ligase activity), GO:0004830 (tryptophan-tRNA ligase activity), GO:0005524 (ATP binding), GO:0005737 (cytoplasm), GO:0006418 (tRNA aminoacylation for protein translation), GO:0006436 (tryptophanyl-tRNA aminoacylation)	2.016	3	1	1
264	Glutamyl-tRNA(Gln) amidotransferase subunit A	2.875	3	1	1
265	Rhodanese-like domain-containing protein 4, chloroplastic IPR001763 (Rhodanese-like domain)	1.053	3	1	1
266	ADP/ATP carrier 2 IPR002067 (Mitochondrial carrier protein), IPR023395 (Mitochondrial carrier domain) GO:0005215 (transporter activity), GO:0005743 (mitochondrial inner membrane), GO:0006810 (transport), GO:0055085 (transmembrane transport)	1.988	3	1	1
267	Cobalamin biosynthesis CobW-like protein IPR003495 (CobW/HypB/UreG domain), IPR011629 (Cobalamin (vitamin B12) biosynthesis CobW-like, C-terminal), IPR027417 (P-loop containing nucleoside triphosphate hydrolase)	6.147	3	1	1
268	ADP-ribosylation factor-like protein 3 IPR005225 (Small GTP-binding protein domain), IPR006689 (Small GTPase superfamily, ARF/SAR type), IPR025322 (Protein of unknown function DUF4228, plant), IPR027417 (P-loop containing nucleoside triphosphate hydrolase) GO:0005525 (GTP binding), GO:0005622 (intracellular), GO:0006886 (intracellular protein transport), GO:0007264 (small GTPase mediated signal t…	2.23	3	1	1
269	Cell division protein FtsZ IPR000158 (Cell division protein FtsZ) GO:0003924 (GTPase activity), GO:0005525 (GTP binding), GO:0005737 (cytoplasm), GO:0006184 (GTP catabolic process), GO:0043234 (protein complex), GO:0051258 (protein polymerization)	4.189	3	1	1
270	Plastid-lipid associated protein PAP / fibrillin family protein IPR006843 (Plastid lipid-associated protein/fibrillin conserved domain)	2.179	3	1	1
271	HXXXD-type acyl-transferase family protein IPR003480 (Transferase), IPR023213 (Chloramphenicol acetyltransferase-like domain) GO:0016747 (transferase activity, transferring acyl groups other than amino-acyl groups)	0.951	3	1	1
272	Alpha-1,4-glucan-protein synthase [UDP-forming] 2 IPR004901 (Reversibly glycosylated polypeptide family), IPR029044 (Nucleotide-diphospho-sugar transferases) GO:0016866 (intramolecular transferase activity), GO:0030244 (cellulose biosynthetic process)	1.655	3	1	1
273	3-ketoacyl-CoA thiolase IPR002155 (Thiolase), IPR016039 (Thiolase-like) GO:0003824 (catalytic activity), GO:0008152 (metabolic process), GO:0016747 (transferase activity, transferring acyl groups other than amino-acyl groups)	3.422	3	1	1
274	T-complex protein 1 subunit delta IPR002423 (Chaperonin Cpn60/TCP-1), IPR027409 (GroEL-like apical domain), IPR027410 (TCP-1-like chaperonin intermediate domain), IPR027413 (GroEL-like equatorial domain) GO:0005524 (ATP binding), GO:0006457 (protein folding), GO:0044267 (cellular protein metabolic process), GO:0051082 (unfolded protein binding)	1.018	3	1	1
275	Syntaxin-71 IPR000727 (Target SNARE coiled-coil domain) GO:0005515 (protein binding)	1.327	3	1	1
276	Alcohol dehydrogenase IPR002085 (Alcohol dehydrogenase superfamily, zinc-type), IPR016040 (NAD(P)-binding domain), IPR020843 (Polyketide synthase, enoylreductase domain) GO:0008270 (zinc ion binding), GO:0016491 (oxidoreductase activity), GO:0055114 (oxidation-reduction process)	1.197	3	1	1
277	Tetratricopeptide repeat protein 12 IPR006636 (Heat shock chaperonin-binding), IPR011990 (Tetratricopeptide-like helical domain) GO:0005515 (protein binding)	1.558	3	1	1
278	Basic leucine zipper and W2 domain-containing protein 2 IPR016024 (Armadillo-type fold) GO:0005488 (binding), GO:0005515 (protein binding)	1.029	3	1	1
279	V-type proton ATPase subunit G 1 IPR005124 (Vacuolar (H+)-ATPase G subunit) GO:0015992 (proton transport), GO:0016471 (vacuolar proton-transporting V-type ATPase complex), GO:0016820 (hydrolase activity, acting on acid anhydrides, catalyzing transmembrane movement of substances)	6.235	3	1	1
280	Divinyl chlorophyllide a 8-vinyl-reductase, chloroplastic IPR016040 (NAD(P)-binding domain)	3.136	3	1	1
281	Plastid-lipid associated protein PAP / fibrillin family protein IPR006843 (Plastid lipid-associated protein/fibrillin conserved domain)	1.346	3	1	1
282	Eukaryotic translation initiation factor 3 subunit F IPR000555 (JAB1/MPN/MOV34 metalloenzyme domain), IPR024969 (Rpn11/EIF3F C-terminal domain), IPR027531 (Eukaryotic translation initiation factor 3 subunit F) GO:0003743 (translation initiation factor activity), GO:0005515 (protein binding), GO:0005737 (cytoplasm), GO:0005852 (eukaryotic translation initiation factor 3 complex)	0.907	3	1	1
283	Lipoyl synthase IPR003698 (Lipoyl synthase), IPR007197 (Radical SAM) GO:0003824 (catalytic activity), GO:0009107 (lipoate biosynthetic process), GO:0016992 (lipoate synthase activity), GO:0051536 (iron-sulfur cluster binding), GO:0051539 (4 iron, 4 sulfur cluster binding)	3.507	3	1	1
284	GTP binding IPR004396 (Ribosome-binding ATPase YchF/Obg-like ATPase 1), IPR012675 (Beta-grasp domain), IPR023192 (TGS-like domain), IPR027417 (P-loop containing nucleoside triphosphate hydrolase) GO:0005525 (GTP binding)	0.945	3	1	1
285	ATP synthase subunit alpha IPR000194 (ATPase, F1/V1/A1 complex, alpha/beta subunit, nucleotide-binding domain), IPR008543 (Uncharacterised protein family Ycf2), IPR027417 (P-loop containing nucleoside triphosphate hydrolase) GO:0005524 (ATP binding), GO:0009507 (chloroplast)	1.334	3	1	1
286	3-ketoacyl-CoA thiolase IPR002155 (Thiolase), IPR016039 (Thiolase-like) GO:0003824 (catalytic activity), GO:0008152 (metabolic process), GO:0016747 (transferase activity, transferring acyl groups other than amino-acyl groups)	2.559	3	1	1
287	Guanine nucleotide-binding protein subunit beta-like protein IPR015943 (WD40/YVTN repeat-like-containing domain), IPR020472 (G-protein beta WD-40 repeat) GO:0005515 (protein binding)	1.167	3	1	1
288	Elongation factor G IPR004540 (Translation elongation factor EFG/EF2), IPR005225 (Small GTP-binding protein domain), IPR027417 (P-loop containing nucleoside triphosphate hydrolase) GO:0003746 (translation elongation factor activity), GO:0003924 (GTPase activity), GO:0005525 (GTP binding), GO:0005622 (intracellular), GO:0006414 (translational elongation)	3.357	3	1	1
289	Galactokinase IPR006206 (Mevalonate/galactokinase) GO:0004335 (galactokinase activity), GO:0005524 (ATP binding), GO:0005737 (cytoplasm), GO:0006012 (galactose metabolic process), GO:0008152 (metabolic process), GO:0016301 (kinase activity), GO:0016773 (phosphotransferase activity, alcohol group as acceptor), GO:0046835 (carbohydrate phosphorylation)	1.354	3	1	1
290	Magnesium-protoporphyrin IX monomethyl ester [oxidative] cyclase 3 IPR003251 (Rubrerythrin), IPR008434 (Magnesium-protoporphyrin IX monomethyl ester aerobic oxidative cyclase) GO:0015979 (photosynthesis), GO:0015995 (chlorophyll biosynthetic process), GO:0016491 (oxidoreductase activity), GO:0046872 (metal ion binding), GO:0048529 (magnesium-protoporphyrin IX monomethyl ester (oxidative) cyclase …	1.062	3	1	1
291	Magnesium-protoporphyrin IX monomethyl ester [oxidative] cyclase IPR003251 (Rubrerythrin), IPR008434 (Magnesium-protoporphyrin IX monomethyl ester aerobic oxidative cyclase) GO:0015979 (photosynthesis), GO:0015995 (chlorophyll biosynthetic process), GO:0016491 (oxidoreductase activity), GO:0046872 (metal ion binding), GO:0048529 (magnesium-protoporphyrin IX monomethyl ester (oxidative) cyclase ac…	2.151	3	1	1
292	Phenylalanine--tRNA ligase alpha subunit IPR002319 (Phenylalanyl-tRNA synthetase), IPR005121 (Phenylalanine-tRNA ligase, beta subunit, ferrodoxin-fold anticodon-binding) GO:0000049 (tRNA binding), GO:0000287 (magnesium ion binding), GO:0004812 (aminoacyl-tRNA ligase activity), GO:0004826 (phenylalanine-tRNA ligase activity), GO:0005524 (ATP binding), GO:0005737 (cytoplasm), GO:0006418 (tRNA amino…	1.677	3	1	1
293	Eukaryotic aspartyl protease family protein IPR001461 (Aspartic peptidase), IPR021109 (Aspartic peptidase domain) GO:0004190 (aspartic-type endopeptidase activity), GO:0006508 (proteolysis)	1.422	3	1	1
294	Oxysterol-binding protein-related protein 3C IPR000648 (Oxysterol-binding protein)	2.392	3	1	1
295	4-hydroxy-tetrahydrodipicolinate reductase IPR011770 (Dihydrodipicolinate reductase, bacterial/plant) GO:0008839 (4-hydroxy-tetrahydrodipicolinate reductase), GO:0009089 (lysine biosynthetic process via diaminopimelate), GO:0009507 (chloroplast), GO:0055114 (oxidation-reduction process), GO:0070402 (NADPH binding)	2.136	3	1	1
296	Sulfate adenylyltransferase IPR002650 (Sulphate adenylyltransferase), IPR014729 (Rossmann-like alpha/beta/alpha sandwich fold), IPR015947 (PUA-like domain) GO:0000103 (sulfate assimilation), GO:0004781 (sulfate adenylyltransferase (ATP) activity)	3.426	3	1	1
297	calcium sensing receptor IPR001763 (Rhodanese-like domain)	1.885	3	1	1
298	Ulp1 protease family, C-terminal catalytic domain containing protein [Solanum demissum]	1.031	2	1	1
299	Mitochondrial intermediate peptidase IPR001567 (Peptidase M3A/M3B), IPR024077 (Neurolysin/Thimet oligopeptidase, domain 2), IPR024079 (Metallopeptidase, catalytic domain), IPR024080 (Neurolysin/Thimet oligopeptidase, N-terminal) GO:0004222 (metalloendopeptidase activity), GO:0006508 (proteolysis), GO:0008237 (metallopeptidase activity)	3.843	2	1	1
300	Nuclear transport factor 2 IPR002075 (Nuclear transport factor 2), IPR012677 (Nucleotide-binding alpha-beta plait domain) GO:0000166 (nucleotide binding), GO:0003676 (nucleic acid binding), GO:0005622 (intracellular), GO:0006810 (transport)	1.513	2	1	1
301	Tudor/PWWP/MBT superfamily protein IPR000313 (PWWP domain)	1.832	2	1	1
302	BTB/POZ/Kelch-associated protein IPR001253 (Translation initiation factor 1A (eIF-1A)), IPR011333 (BTB/POZ fold), IPR011705 (BTB/Kelch-associated) GO:0003723 (RNA binding), GO:0003743 (translation initiation factor activity), GO:0005515 (protein binding), GO:0006413 (translational initiation)	1.348	2	1	1
303	ATPase 3, plasma membrane-type IPR001757 (P-type ATPase), IPR004014 (Cation-transporting P-type ATPase, N-terminal), IPR023214 (HAD-like domain), IPR023298 (P-type ATPase, transmembrane domain) GO:0000166 (nucleotide binding), GO:0016021 (integral component of membrane), GO:0046872 (metal ion binding)	2.582	2	1	1
304	General vesicular transport factor p115 IPR016024 (Armadillo-type fold), IPR024095 (Vesicle tethering protein p115-like) GO:0000139 (Golgi membrane), GO:0005488 (binding), GO:0005737 (cytoplasm), GO:0006886 (intracellular protein transport), GO:0008565 (protein transporter activity), GO:0016020 (membrane), GO:0048193 (Golgi vesicle transport), GO:0048280 (vesicle fusion with Golgi apparatus)	2.674	2	1	1
305	2-oxoglutarate translocator [Bacteriovorax marinus] ref|YP_005034360.1| putative membrane transport protein [Bacteriovorax marinus SJ] emb|CBW25389.1| putative membrane transport protein [Bacteriovorax marinus SJ] IPR001898 (Sodium/sulphate symporter) GO:0005215 (transporter activity), GO:0006814 (sodium ion transport), GO:0016020 (membrane), GO:0055085 (transmembrane transport)	0.943	2	1	1
306	ADP/ATP carrier 2 IPR002067 (Mitochondrial carrier protein), IPR023395 (Mitochondrial carrier domain) GO:0005215 (transporter activity), GO:0005743 (mitochondrial inner membrane), GO:0006810 (transport), GO:0055085 (transmembrane transport)	1.282	2	1	1
307	tolB protein-related IPR011042 (Six-bladed beta-propeller, TolB-like)	1.682	2	1	1
308	NAD(P)-binding R , putative isoform 1 [Theobroma cacao] IPR001509 (NAD-dependent epimerase/dehydratase, N-terminal domain), IPR016040 (NAD(P)-binding domain) GO:0003824 (catalytic activity), GO:0050662 (coenzyme binding)	1.303	2	1	1
309	Glycine--tRNA ligase IPR009068 (S15/NS1, RNA-binding), IPR027031 (Glycyl-tRNA synthetase/DNA polymerase subunit gamma-2) GO:0000166 (nucleotide binding), GO:0004812 (aminoacyl-tRNA ligase activity), GO:0004820 (glycine-tRNA ligase activity), GO:0005524 (ATP binding), GO:0005737 (cytoplasm), GO:0006418 (tRNA aminoacylation for protein translation), GO:0006426 (glycyl-tRNA aminoacylation)	2.235	2	1	1
310	Adenosylhomocysteinase IPR000043 (Adenosylhomocysteinase), IPR016040 (NAD(P)-binding domain) GO:0004013 (adenosylhomocysteinase activity), GO:0006730 (one-carbon metabolic process)	0.948	2	1	1
311	T-complex protein 1 subunit gamma IPR002423 (Chaperonin Cpn60/TCP-1), IPR027409 (GroEL-like apical domain), IPR027410 (TCP-1-like chaperonin intermediate domain), IPR027413 (GroEL-like equatorial domain) GO:0005524 (ATP binding), GO:0006457 (protein folding), GO:0044267 (cellular protein metabolic process), GO:0051082 (unfolded protein binding)	1.729	2	1	1
312	Nicotinate phosphoribosyltransferase IPR002638 (Quinolinate phosphoribosyl transferase, C-terminal), IPR007229 (Nicotinate phosphoribosyltransferase family) GO:0004514 (nicotinate-nucleotide diphosphorylase (carboxylating) activity), GO:0004516 (nicotinate phosphoribosyltransferase activity), GO:0009435 (NAD biosynthetic process), GO:0019358 (nicotinate nucleotide salvage)	1.209	2	1	1
313	Protein kinase superfamily protein IPR011009 (Protein kinase-like domain) GO:0016772 (transferase activity, transferring phosphorus-containing groups)	1.02	2	1	1
314	Chaperone protein HtpG IPR001404 (Heat shock protein Hsp90 family) GO:0005524 (ATP binding), GO:0006457 (protein folding), GO:0006950 (response to stress), GO:0051082 (unfolded protein binding)	1.828	2	1	1
315	Formate--tetrahydrofolate ligase IPR000559 (Formate-tetrahydrofolate ligase, FTHFS), IPR027417 (P-loop containing nucleoside triphosphate hydrolase) GO:0004329 (formate-tetrahydrofolate ligase activity), GO:0005524 (ATP binding), GO:0009396 (folic acid-containing compound biosynthetic process)	2.379	2	1	1
316	alanine aminotransferase 2 IPR015424 (Pyridoxal phosphate-dependent transferase) GO:0003824 (catalytic activity), GO:0009058 (biosynthetic process), GO:0030170 (pyridoxal phosphate binding)	1.664	2	1	1
317	Branched-chain-amino-acid aminotransferase-like protein 2 IPR001544 (Aminotransferase, class IV), IPR027417 (P-loop containing nucleoside triphosphate hydrolase) GO:0003824 (catalytic activity), GO:0008152 (metabolic process)	1.035	2	1	1
318	Tryptophan synthase beta chain IPR023026 (Tryptophan synthase beta chain/beta chain-like) GO:0000162 (tryptophan biosynthetic process), GO:0004834 (tryptophan synthase activity), GO:0006568 (tryptophan metabolic process)	1.558	2	1	1
319	UPF0061 protein YdiU IPR003846 (Uncharacterised protein family UPF0061)	1.324	2	1	1
320	RNA-binding protein 24 IPR012677 (Nucleotide-binding alpha-beta plait domain) GO:0000166 (nucleotide binding), GO:0003676 (nucleic acid binding)	1.447	2	1	1
321	Phosphoglucosamine mutase IPR005841 (Alpha-D-phosphohexomutase superfamily) GO:0000287 (magnesium ion binding), GO:0005975 (carbohydrate metabolic process), GO:0016868 (intramolecular transferase activity, phosphotransferases)	1.366	2	1	1
322	Methylenetetrahydrofolate reductase 1 IPR003171 (Methylenetetrahydrofolate reductase), IPR029041 (FAD-linked oxidoreductase-like) GO:0004489 (methylenetetrahydrofolate reductase (NAD(P)H) activity), GO:0006555 (methionine metabolic process), GO:0055114 (oxidation-reduction process)	1.329	2	1	1
323	T-complex protein 1 subunit alpha IPR002423 (Chaperonin Cpn60/TCP-1), IPR027409 (GroEL-like apical domain), IPR027410 (TCP-1-like chaperonin intermediate domain), IPR027413 (GroEL-like equatorial domain) GO:0005524 (ATP binding), GO:0006457 (protein folding), GO:0044267 (cellular protein metabolic process), GO:0051082 (unfolded protein binding)	2.199	2	1	1
324	Formate--tetrahydrofolate ligase IPR000559 (Formate-tetrahydrofolate ligase, FTHFS), IPR027417 (P-loop containing nucleoside triphosphate hydrolase) GO:0004329 (formate-tetrahydrofolate ligase activity), GO:0005524 (ATP binding), GO:0009396 (folic acid-containing compound biosynthetic process)	2.006	2	1	1
325	3,4-dihydroxy-2-butanone 4-phosphate synthase IPR000422 (3,4-dihydroxy-2-butanone 4-phosphate synthase, RibB), IPR000926 (GTP cyclohydrolase II, RibA), IPR016299 (Riboflavin biosynthesis protein RibBA) GO:0003935 (GTP cyclohydrolase II activity), GO:0008686 (3,4-dihydroxy-2-butanone-4-phosphate synthase activity), GO:0009231 (riboflavin biosynthetic process)	1.355	2	1	1
326	3-oxoacyl-[acyl-carrier-protein] synthase 2 IPR020841 (Polyketide synthase, beta-ketoacyl synthase domain) GO:0003824 (catalytic activity), GO:0008152 (metabolic process)	3.865	2	1	1
327	Coatomer subunit delta IPR011012 (Longin-like domain), IPR027059 (Coatomer delta subunit), IPR028565 (Mu homology domain) GO:0005515 (protein binding), GO:0006810 (transport), GO:0006886 (intracellular protein transport), GO:0006890 (retrograde vesicle-mediated transport, Golgi to ER), GO:0016192 (vesicle-mediated transport), GO:0030126 (COPI vesicle coat), GO:0030131 (clathrin adaptor complex)	1.148	2	1	1
328	Elongation factor Tu IPR004541 (Translation elongation factor EFTu/EF1A, bacterial/organelle), IPR005225 (Small GTP-binding protein domain), IPR027417 (P-loop containing nucleoside triphosphate hydrolase) GO:0003746 (translation elongation factor activity), GO:0003924 (GTPase activity), GO:0005525 (GTP binding), GO:0005622 (intracellular), GO:0006414 (translational elongation)	1.236	2	1	1
329	Eukaryotic translation initiation factor 4G IPR003891 (Initiation factor eIF-4 gamma, MA3), IPR016024 (Armadillo-type fold) GO:0003723 (RNA binding), GO:0005488 (binding), GO:0005515 (protein binding)	1.838	2	1	1
330	Coatomer subunit beta-1 IPR016460 (Coatomer beta subunit (COPB1)), IPR029446 (Coatomer beta subunit, appendage platform domain) GO:0005198 (structural molecule activity), GO:0005488 (binding), GO:0005737 (cytoplasm), GO:0006886 (intracellular protein transport), GO:0016192 (vesicle-mediated transport), GO:0030117 (membrane coat), GO:0030126 (COPI vesicle coat)	1.61	1	1	1
331	Importin subunit beta-3 IPR007598 (Protein of unknown function DUF577), IPR016024 (Armadillo-type fold) GO:0005488 (binding), GO:0005515 (protein binding), GO:0006886 (intracellular protein transport), GO:0008536 (Ran GTPase binding)	1.635	1	1	1
332	Glycine--tRNA ligase alpha subunit IPR006194 (Glycine-tRNA synthetase, heterodimeric) GO:0000166 (nucleotide binding), GO:0004820 (glycine-tRNA ligase activity), GO:0005524 (ATP binding), GO:0005737 (cytoplasm), GO:0006426 (glycyl-tRNA aminoacylation)	1.592	1	1	1
333	Protein kinase superfamily protein IPR000014 (PAS domain), IPR000700 (PAS-associated, C-terminal), IPR011009 (Protein kinase-like domain) GO:0000155 (phosphorelay sensor kinase activity), GO:0000160 (phosphorelay signal transduction system), GO:0004672 (protein kinase activity), GO:0004674 (protein serine/threonine kinase activity), GO:0004871 (signal transducer activity), GO:0005524 (ATP binding…	1.795	1	1	1
334	ATP-dependent RNA helicase DED1 IPR001202 (WW domain), IPR001650 (Helicase, C-terminal), IPR014001 (Helicase superfamily 1/2, ATP-binding domain), IPR014014 (RNA helicase, DEAD-box type, Q motif), IPR027417 (P-loop containing nucleoside triphosphate hydrolase) GO:0003676 (nucleic acid binding), GO:0005515 (protein binding), GO:0005524 (ATP binding)	0.975	1	1	1
335	Elongation factor Ts family protein IPR001816 (Translation elongation factor EFTs/EF1B), IPR012340 (Nucleic acid-binding, OB-fold) GO:0003676 (nucleic acid binding), GO:0003746 (translation elongation factor activity), GO:0005515 (protein binding), GO:0005622 (intracellular), GO:0006414 (translational elongation)	2.358	1	1	1
336	4-hydroxy-3-methylbut-2-en-1-yl diphosphate synthase IPR004588 (4-hydroxy-3-methylbut-2-en-1-yl diphosphate synthase, bacterial-type), IPR013785 (Aldolase-type TIM barrel) GO:0003824 (catalytic activity), GO:0005506 (iron ion binding), GO:0008299 (isoprenoid biosynthetic process), GO:0016114 (terpenoid biosynthetic process), GO:0046429 (4-hydroxy-3-methylbut-2-en-1-yl diphosphate synthase activit…	2.021	1	1	1
337	Dynamin-related protein 3A IPR000375 (Dynamin central domain), IPR001401 (Dynamin, GTPase domain), IPR020850 (GTPase effector domain, GED), IPR022812 (Dynamin superfamily), IPR027417 (P-loop containing nucleoside triphosphate hydrolase) GO:0003924 (GTPase activity), GO:0005525 (GTP binding)	2.51	1	1	1
338	Chaperone protein htpG family protein IPR001404 (Heat shock protein Hsp90 family) GO:0005524 (ATP binding), GO:0006457 (protein folding), GO:0006950 (response to stress), GO:0051082 (unfolded protein binding)	1.87	1	1	1
339	2-isopropylmalate synthase 1 IPR005671 (2-isopropylmalate synthase, bacterial-type) GO:0003824 (catalytic activity), GO:0003852 (2-isopropylmalate synthase activity), GO:0009098 (leucine biosynthetic process), GO:0019752 (carboxylic acid metabolic process), GO:0046912 (transferase activity, transferring acyl groups, acyl groups converted into alkyl on transfer)	1.193	1	1	1
340	Coatomer, alpha subunit IPR011048 (Cytochrome cd1-nitrite reductase-like, haem d1 domain), IPR016391 (Coatomer alpha subunit) GO:0005198 (structural molecule activity), GO:0005515 (protein binding), GO:0006886 (intracellular protein transport), GO:0016192 (vesicle-mediated transport), GO:0030117 (membrane coat), GO:0030126 (COPI vesicle coat)	1.611	1	1	1
341	Cullin-associated NEDD8-dissociated protein 1 IPR016024 (Armadillo-type fold) GO:0005488 (binding)	1.202	1	1	1
342	5-methyltetrahydropteroyltriglutamate--homocysteine methyltransferase IPR006276 (Cobalamin-independent methionine synthase) GO:0003871 (5-methyltetrahydropteroyltriglutamate-homocysteine S-methyltransferase activity), GO:0008270 (zinc ion binding), GO:0008652 (cellular amino acid biosynthetic process), GO:0009086 (methionine biosynthetic process)	2.159	1	1	1
343	D-3-phosphoglycerate dehydrogenase IPR006236 (D-3-phosphoglycerate dehydrogenase), IPR015878 (S-adenosyl-L-homocysteine hydrolase, NAD binding domain), IPR016040 (NAD(P)-binding domain), IPR029009 (Allosteric substrate binding domain), IPR029752 (D-isomer specific 2-hydroxyacid dehydrogenase, NAD-binding domain conserved site 1), IPR029753 (D-isomer specific 2-hydroxyacid dehydrogenase, NAD-bindi…	0.991	1	1	1
344	Ribulose bisphosphate carboxylase large chain IPR000685 (Ribulose bisphosphate carboxylase, large subunit, C-terminal), IPR017443 (Ribulose bisphosphate carboxylase, large subunit, ferrodoxin-like N-terminal) GO:0000287 (magnesium ion binding), GO:0015977 (carbon fixation), GO:0016984 (ribulose-bisphosphate carboxylase activity)	3.549	8	0	2
345	Ribulose bisphosphate carboxylase large chain IPR000685 (Ribulose bisphosphate carboxylase, large subunit, C-terminal), IPR017443 (Ribulose bisphosphate carboxylase, large subunit, ferrodoxin-like N-terminal) GO:0000287 (magnesium ion binding), GO:0015977 (carbon fixation), GO:0016984 (ribulose-bisphosphate carboxylase activity)	4.15	7	0	2

## Sheet: Table S2
Table S2. Primers used in this study.
Primer ID	sequence (5' to 3')	Used for
SlGSNOR-nluc F	CACGGGGGACGAGCTCGGTACCATGGCTACACAAGGTCAAGT	LUC
SlGSNOR-nluc R	ACGCGTACGAGATCTGGTCGACTACAAACATATCCAGGACAAC
PcRD18-cluc F	GTACGCGTCCCGGGGCGGTACCATGTCCTTGGAGTTAGCCTCGG
PcRD18-cluc R	AACGAAAGCTCTGCAGGTCGACTTACTTAGCGGTCCTCCAG
PcRD18IM-cluc R	AACGAAAGCTCTGCAGGTCGACTTACTTACCTGCCCTTGCAC
GST-PcRD18-BamH1 F :	CGGGATCCATGTCCTTGGAGTTAGCCTCGG	Prokaryotic protein expression
GST-PcRD18-Sal l R:	ACGCGTCGACTTACTTAGCGGTCCTCCAG
GST-PcRD18IM-Sal l R:	ACGCGTCGACTTACTTACCTGCCCTTGCAC
HIS-SlGS-NcoI F	TGTTCCAGGGGCCCGCCATGGCTATGGCTACACAAGGTCAAGT
HIS-SlGS-XhoI R	GGTGGTGGTGGTGGTGCTCGAG TCATACAAACATATCCAGGAC
SlGSNOR-VIGS-Xbal F	GCTCTAGATGCCTTCTTGGATGTGGTGT	VIGS
SlGSNOR-VIGS-BamH1 R	CGGGATCCACCACCAAAAGCAGTTCCCT
TRV2-NbGSNOR EcoR1F	GGAATTCAGAAACCAATACAGCAAGTCATTG
TRV2-NbGSNOR BamH1R	CGGGATCCGAGTTATGTATTCATCCACCTTG
SlGSNOR-NGFP-EcoR I F	ATGGACGAGCTGTACAAGGAATTCATGGCTACACAAGGTCAAGT	Plant expression
SlGSNOR-NGFP-Xba I R	ATCTCATTAAAGCAGGACTCTAGATCATACAAACATATCCAGGAC
GFP-PcRD18 F	CGGAATTCATGTCCTTGGAGTTAGCCTCGGA
GFP-PcRD18 R	GCTCTAGATTACTTAGCGGTCCTCCAGG
CaGSNOR-EcoR1-F	ATGGACGAGCTGTACAAGGAATTCATGGCTACGCAAGGTCAAGT
CaGSNORXbaI-R	ATCTCATTAAAGCAGGACTCTAGATCATACAAACATATCCAGGACAAC
SlGSNOR-Myc Xhol F	CATTTGGAGAGGACACGCTCGAGATGGCTACACAAGGTCAAGTCATC
SlGSNOR-Myc HindIII R	CGTTAATTAACCCCATAAGCTTTACAAACATATCCAGGACAACAC
qSlGSNOR F	AAAAGCCGATCACAAGTTCCT	qPCR
qSlGSNOR R	TTGTTTATGTCCGCAAGTGTC
qSlActin F	GAGCGTGGTTACTCGTTCA
qSlActin R	CTAATATCCACGTCACATTTCAT
qNbActin F	AAAGACCAGCTCATCCGTGGAGAA
qNbActin R	TGTGGTTTCATGAATGCCAGCAGC
qNbGSNOR F	ACCAGGTTCCATTGTTGCTGTC
qNbGSNOR R	GGTTGATGAATTCAGTCACACCA
NbPR1 qPCR F	CCGCCTTCCCTCAACTCAAC
NbPR1 qPCR R	GCACAACCAAGACGTACTGAG
NbPR2 qPCR F	AGGTGTTTGCTATGGAATGC
NbPR2 qPCR R	TCTGTACCCACCATCTTGC
NbPR5 qPCR F	AGTGGCCGAGGTAATTGTGA
NbPR5 qPCR R	CATTGGTCGGGCTGAATTCC
SlPR1 F	CCAAGACTATCTTGCGGTTCA
SlPR1 R	CGCTCTTGAGTTGGCATAGT
SlPR2 F	TCCAGGTAGAGACAGTGGTAAA
SlPR2 R	CCTAAATATGTCGCGGTTGAGA
qPcActin F	ACTGCACGTTCCAGACGATC
qPcActin R	CCACCACCTTGATCTTCATG
qPcRD18 F	TAGGGCAAACACAGAGGAGG
qPcRD18 F	GGACGTGACTCCCTTGTTGA
SlGSC10S-nluc-Kpn I-F	GGGGTACCATGGCTACACAAGGTCAAGTCATCACCagcAAAGCTGCGGTGGCCTGG	SlGSNORM1
SlGSC370S-nluc Sal I-R	ACGCGTCGACTACAAACATATCCAGGACAACACGGAGgctGTCCCCGTCATGCATCAG
SlGSC271S-R	gctCTCAAAACTGTAATCAACAC
SlGSC271S-F	GTTGATTACAGTTTTGAGagcATAGGAAATGTCTCTGTTATG
SlGSC47A-R	TGCGAGAGCAGTATACAAAACTTT	SlGSNORM3
SlGSC47A-F	GTTTTGTATACTGCTCTCgcaCACACCGATGCTTATACCTG
SlGSH69E70A-R	TGCTGCACCAAGAACACATGGGAAGA
SlGSH69E70A-F	CATGTGTTCTTGGTgcagcaGCTGCGGGGATAGTAGAAA
SlGSC177A-R	TGCTCCAAGAAGGCAGACTTTCT
SlGSC177A-F	AAGTCTGCCTTCTTGGAgcaGGTGTTCCAACTGGCCTTG
SlGSNOR-R279A-F1	GAAATGTCTCTGTTATGGCATCTGCTTTAGAGTGTTGTCA	SlGSNORR279A
SlGSNOR-R279A-R1	TGCCATAACAGAGACATTTCCTA
PcRD18-StuI F	AAGGCCTATGTATAAACCACTGCTAGTG	PcRD18 transformation in P. capsici
PcRD18-MluI R	CGACGCGTTTACTTAGCGGTCCTCCAGG
